# Supplementary material for: 2,3,4-Tri-O-acetyl-β-l-arabinopyranosyl trichloro­acetimidate
Source: Acta Crystallogr Sect E Struct Rep Online. 2011 Jan 22;67(Pt 2):o454. doi: 10.1107/S1600536811002005 (PMC3051454; doi:10.1107/S1600536811002005)
Supplement: Supplementary file 1 [file e-67-0o454-sup1.cif]

##############################################################################
###                                                                        ###
###        Electronic paper (Acta Crystallographica Section E)             ###
###                                                                        ###
##############################################################################
#                                                                            #
# This CIF contains the data in a paper accepted for publication in Acta     #
# Crystallographica Section E. It conforms to the requirements of Notes      #
# for Authors for Section E, and has been peer reviewed under the auspices   #
# of the IUCr Commission on Journals.                                        #
#                                                                            #
# Full details of the Crystallographic Information File format               #
# are given in the paper "The Crystallographic Information File (CIF):       #
# a New Standard Archive File for Crystallography" by S. R. Hall, F. H.      #
# Allen and I. D. Brown [Acta Cryst. (1991), A47, 655-685].                  #
#                                                                            #
# The current version of the core CIF dictionary is obtainable from          #
# ftp://ftp.iucr.org/pub/cif_core.dic. The current version number is 2.4.    #
#                                                                            #
# Software is freely available for graphical display of the structure(s) in  #
# this CIF.  For information consult the CIF home page http://www.iucr.org/  #
# cif/home.html                                                              #
#                                                                            #
# This file may be used for bona fide research purposes within the           #
# scientific community so long as proper attribution is given to the journal # 
# article from which it was obtained.                                        #
#                                                                            #
##############################################################################
                                             
data_global
_audit_creation_method     'form.cif (version 2.0)'
_journal_data_validation_number     ?
_journal_date_recd_electronic     2011-01-09
_journal_date_accepted     2011-01-13
_journal_name_full     'Acta Crystallographica, Section E'
_journal_year     2011
_journal_volume     67
_journal_issue      2
_journal_page_first     o454
_journal_page_last     o454
_journal_paper_category     QO
_journal_coeditor_code     JH2255
_publ_contact_author_name     'Zu-Li Sun'
_publ_contact_author_address
;
Science and Engineering College of Chemistry and Biology
Yantai University
Yantai 264005
P. R. China
;
_publ_contact_author_email     'zulisun10@126.com'
_publ_contact_author_fax     '+86 535 6902063'
_publ_contact_author_phone     '+86 535 6902170'
_publ_section_title
;
2,3,4-Tri-<i>O</i>-acetyl-\b-<i>L</i>-arabinopyranosyl trichloroacetimidate
;
loop_
    _publ_author_name
    _publ_author_address
    'Sun, Zu-Li'
;
Science and Engineering College of Chemistry and Biology
Yantai University
Yantai 264005
People's Republic of China
;
data_I
_audit_creation_method     SHELXL97
_chemical_name_systematic
;
2,3,4-tri-<i>O</i>-acetyl-\b-L-arabinopyranosyl trichloroacetimidate
;
_chemical_name_common     ?
_chemical_formula_moiety     'C13 H16 Cl3 N O8'
_chemical_formula_sum     'C13 H16 Cl3 N O8'
_chemical_formula_structural     ?
_chemical_formula_analytical     ?
_chemical_formula_iupac     'C13 H16 Cl3 N O8'
_chemical_formula_weight     420.62
_chemical_melting_point     ?
_symmetry_cell_setting     monoclinic
_symmetry_space_group_name_H-M     'C 2'
loop_
    _symmetry_equiv_pos_as_xyz
    'x, y, z'
    '-x, y, -z'
    'x+1/2, y+1/2, z'
    '-x+1/2, y+1/2, -z'
_cell_length_a     21.384(5)
_cell_length_b     6.7994(16)
_cell_length_c     13.096(3)
_cell_angle_alpha     90.00
_cell_angle_beta     96.796(3)
_cell_angle_gamma     90.00
_cell_volume     1890.7(8)
_cell_formula_units_Z     4
_cell_measurement_reflns_used     2245
_cell_measurement_theta_min     2.616
_cell_measurement_theta_max     23.418
_cell_measurement_temperature     298(2)
_exptl_crystal_description     plan
_exptl_crystal_colour     colourless
_exptl_crystal_size_max     0.49
_exptl_crystal_size_mid     0.24
_exptl_crystal_size_min     0.08
_exptl_crystal_density_diffrn     1.478
_exptl_crystal_density_meas     ?
_exptl_crystal_density_method     'not measured'
_exptl_crystal_F_000     864
_exptl_absorpt_coefficient_mu     0.523
_exptl_absorpt_correction_type     multi-scan
_exptl_absorpt_process_details     '(SADABS; Bruker, 2003)'
_exptl_absorpt_correction_T_min     0.7836
_exptl_absorpt_correction_T_max     0.9593
_exptl_special_details
;
;
_diffrn_ambient_temperature     298(2)
_diffrn_radiation_type     MoK\a
_diffrn_radiation_wavelength     0.71073
_diffrn_radiation_source     'fine-focus sealed tube'
_diffrn_radiation_monochromator     graphite
_diffrn_measurement_device_type     'Bruker SMART CCD area-detector'
_diffrn_measurement_method     '\f and \w'
_diffrn_detector_area_resol_mean     ?
_diffrn_reflns_number     4972
_diffrn_reflns_av_R_equivalents     0.0211
_diffrn_reflns_av_sigmaI/netI     0.0416
_diffrn_reflns_theta_min     1.92
_diffrn_reflns_theta_max     25.49
_diffrn_reflns_theta_full     25.49
_diffrn_measured_fraction_theta_max     0.996
_diffrn_measured_fraction_theta_full     0.996
_diffrn_reflns_limit_h_min     -25
_diffrn_reflns_limit_h_max     21
_diffrn_reflns_limit_k_min     -8
_diffrn_reflns_limit_k_max     6
_diffrn_reflns_limit_l_min     -12
_diffrn_reflns_limit_l_max     15
_diffrn_standards_number     ?
_diffrn_standards_interval_count     ?
_diffrn_standards_interval_time     ?
_diffrn_standards_decay_%     ?
_refine_special_details
;
;
_reflns_number_total     3239
_reflns_number_gt     2933
_reflns_threshold_expression     I>2sigma(I)
_refine_ls_structure_factor_coef     Fsqd
_refine_ls_matrix_type     full
_refine_ls_R_factor_all     0.0411
_refine_ls_R_factor_gt     0.0365
_refine_ls_wR_factor_gt     0.0834
_refine_ls_wR_factor_ref     0.0865
_refine_ls_goodness_of_fit_ref     1.059
_refine_ls_restrained_S_all     1.059
_refine_ls_number_reflns     3239
_refine_ls_number_parameters     226
_refine_ls_number_restraints     1
_refine_ls_hydrogen_treatment     constr
_refine_ls_weighting_scheme     calc
_refine_ls_weighting_details
         'calc w=1/[\s^2^(Fo^2^)+(0.0276P)^2^+0.9525P] where P=(Fo^2^+2Fc^2^)/3'
_atom_sites_solution_hydrogens     geom
_atom_sites_solution_primary     direct
_atom_sites_solution_secondary     difmap
_refine_ls_shift/su_max     0.006
_refine_ls_shift/su_mean     0.000
_refine_diff_density_max     0.234
_refine_diff_density_min     -0.173
_refine_ls_extinction_method     none
_refine_ls_extinction_coef     ?
_refine_ls_abs_structure_details     'Flack (1983), 1334 Friedel pairs'
_refine_ls_abs_structure_Flack     0.04(6)
loop_
    _atom_type_symbol
    _atom_type_description
    _atom_type_scat_dispersion_real
    _atom_type_scat_dispersion_imag
    _atom_type_scat_source
    'C' 'C' 0.0033 0.0016
                         'International Tables Vol C Tables 4.2.6.8 and 6.1.1.4'
    'H' 'H' 0.0000 0.0000
                         'International Tables Vol C Tables 4.2.6.8 and 6.1.1.4'
    'O' 'O' 0.0106 0.0060
                         'International Tables Vol C Tables 4.2.6.8 and 6.1.1.4'
    'N' 'N' 0.0061 0.0033
                         'International Tables Vol C Tables 4.2.6.8 and 6.1.1.4'
    'Cl' 'Cl' 0.1484 0.1585
                         'International Tables Vol C Tables 4.2.6.8 and 6.1.1.4'
_computing_data_collection     'SMART (Bruker, 2003)'
_computing_cell_refinement     'SAINT (Bruker, 2003)'
_computing_data_reduction     'SAINT (Bruker, 2003)'
_computing_structure_solution     'SHELXS97 (Sheldrick, 2008)'
_computing_structure_refinement     'SHELXL97 (Sheldrick, 2008)'
_computing_molecular_graphics     'SHELXTL (Sheldrick, 2008)'
_computing_publication_material     'SHELXTL (Sheldrick, 2008)'
loop_
    _atom_site_type_symbol
    _atom_site_label
    _atom_site_fract_x
    _atom_site_fract_y
    _atom_site_fract_z
    _atom_site_U_iso_or_equiv
    _atom_site_adp_type
    _atom_site_calc_flag
    _atom_site_refinement_flags
    _atom_site_occupancy
    _atom_site_disorder_assembly
    _atom_site_disorder_group
    C C2 0.61191(15) 0.4264(8) 0.4040(2) 0.0721(11) Uani d . 1 . .
    C C3 0.71252(13) 0.5071(4) 0.3556(2) 0.0431(7) Uani d . 1 . .
    H H3A 0.6937 0.6380 0.3448 0.052 Uiso calc R 1 A .
    C C4 0.77597(14) 0.5222(4) 0.4187(2) 0.0479(7) Uani d . 1 A .
    H H4A 0.8017 0.6154 0.3862 0.057 Uiso calc R 1 . .
    H H4B 0.7704 0.5729 0.4863 0.057 Uiso calc R 1 . .
    C C5 0.81676(12) 0.2479(4) 0.33786(19) 0.0385(6) Uani d . 1 A .
    H H5A 0.8369 0.1197 0.3519 0.046 Uiso calc R 1 . .
    C C6 0.75450(12) 0.2193(4) 0.27061(18) 0.0354(6) Uani d . 1 . .
    H H6A 0.7285 0.1266 0.3044 0.042 Uiso calc R 1 A .
    C C7 0.71942(11) 0.4112(4) 0.25338(17) 0.0354(5) Uani d . 1 A .
    H H7A 0.7423 0.4991 0.2115 0.042 Uiso calc R 1 . .
    C C8 0.91695(12) 0.3220(4) 0.2839(2) 0.0449(7) Uani d . 1 A .
    C C9 0.94598(13) 0.4576(5) 0.2087(2) 0.0518(7) Uani d . 1 . .
    C C10 0.77615(13) -0.0517(4) 0.1675(2) 0.0453(7) Uani d . 1 . .
    C C11 0.62909(13) 0.5066(5) 0.1420(2) 0.0461(7) Uani d . 1 A .
    C C12 0.56681(14) 0.4375(7) 0.0926(3) 0.0725(10) Uani d . 1 . .
    H H12A 0.5464 0.5418 0.0519 0.109 Uiso calc R 1 . .
    H H12B 0.5412 0.3995 0.1447 0.109 Uiso calc R 1 . .
    H H12C 0.5726 0.3267 0.0493 0.109 Uiso calc R 1 . .
    C C13 0.78124(19) -0.1138(5) 0.0615(3) 0.0723(10) Uani d . 1 A .
    H H13A 0.7903 -0.2520 0.0604 0.109 Uiso calc R 1 . .
    H H13B 0.8145 -0.0419 0.0353 0.109 Uiso calc R 1 . .
    H H13C 0.7422 -0.0881 0.0195 0.109 Uiso calc R 1 . .
    Cl Cl1 0.93304(4) 0.70622(13) 0.24083(7) 0.0688(3) Uani d . 1 . .
    Cl Cl2 1.02723(4) 0.41909(16) 0.21284(8) 0.0838(3) Uani d . 1 . .
    Cl Cl3 0.90994(5) 0.40977(19) 0.08308(6) 0.0833(3) Uani d . 1 . .
    O O1 0.58775(12) 0.5583(6) 0.3561(2) 0.0997(11) Uani d . 1 A .
    O O2 0.76398(9) 0.1433(2) 0.17167(13) 0.0429(4) Uani d . 1 A .
    O O3 0.78190(11) -0.1520(3) 0.24214(18) 0.0617(6) Uani d . 1 A .
    O O4 0.85537(8) 0.3662(3) 0.27922(14) 0.0441(4) Uani d . 1 . .
    O O5 0.67371(8) 0.3848(3) 0.41230(13) 0.0521(5) Uani d . 1 A .
    O O6 0.65015(10) 0.6661(3) 0.13335(17) 0.0622(6) Uani d . 1 . .
    O O7 0.65915(8) 0.3634(3) 0.19901(13) 0.0436(5) Uani d . 1 . .
    O O8 0.80828(8) 0.3379(3) 0.43005(13) 0.0445(5) Uani d . 1 . .
    N N1 0.94316(12) 0.1918(5) 0.3390(2) 0.0720(9) Uani d . 1 . .
    H H1 0.9834 0.1736 0.3329 0.108 Uiso d R 1 A .
    C C1 0.57884(18) 0.2786(11) 0.4638(3) 0.125(2) Uani d P 1 . .
    H H1A 0.5975 0.2786 0.5342 0.187 Uiso d PR 0.50 A 1
    H H1B 0.5828 0.1502 0.4349 0.187 Uiso d PR 0.50 A 1
    H H1C 0.5351 0.3126 0.4607 0.187 Uiso d PR 0.50 A 1
    H H1'1 0.5638 0.3421 0.5217 0.187 Uiso d PR 0.50 A 2
    H H1'2 0.6077 0.1757 0.4877 0.187 Uiso d PR 0.50 A 2
    H H1'3 0.5439 0.2236 0.4204 0.187 Uiso d PR 0.50 A 2
loop_
    _atom_site_aniso_label
    _atom_site_aniso_U_11
    _atom_site_aniso_U_22
    _atom_site_aniso_U_33
    _atom_site_aniso_U_12
    _atom_site_aniso_U_13
    _atom_site_aniso_U_23
    C2 0.0401(16) 0.130(4) 0.0470(16) 0.021(2) 0.0094(13) 0.009(2)
    C3 0.0419(15) 0.0449(17) 0.0431(14) 0.0097(12) 0.0079(11) 0.0031(12)
    C4 0.0467(17) 0.0527(19) 0.0437(15) 0.0000(14) 0.0027(12) -0.0069(13)
    C5 0.0312(13) 0.0394(16) 0.0447(15) 0.0055(11) 0.0040(11) 0.0105(12)
    C6 0.0375(13) 0.0336(14) 0.0359(13) 0.0016(11) 0.0078(10) 0.0053(11)
    C7 0.0317(12) 0.0351(14) 0.0394(12) 0.0002(12) 0.0043(10) 0.0052(12)
    C8 0.0304(13) 0.0492(18) 0.0543(16) 0.0029(13) 0.0022(12) 0.0009(14)
    C9 0.0375(15) 0.0553(19) 0.0639(17) 0.0045(14) 0.0122(13) 0.0024(15)
    C10 0.0404(14) 0.0346(16) 0.0615(17) -0.0002(12) 0.0087(13) -0.0024(14)
    C11 0.0378(15) 0.062(2) 0.0380(14) 0.0087(14) 0.0025(11) 0.0069(13)
    C12 0.0437(17) 0.095(3) 0.074(2) 0.0004(19) -0.0150(15) 0.017(2)
    C13 0.096(3) 0.048(2) 0.076(2) 0.0055(19) 0.0225(19) -0.0130(18)
    Cl1 0.0594(5) 0.0493(5) 0.1014(7) 0.0004(4) 0.0246(4) 0.0029(5)
    Cl2 0.0401(4) 0.0873(7) 0.1296(8) 0.0112(4) 0.0332(5) 0.0213(6)
    Cl3 0.0909(7) 0.1090(8) 0.0525(4) -0.0057(6) 0.0185(4) 0.0003(5)
    O1 0.0543(15) 0.161(3) 0.0849(18) 0.0531(18) 0.0137(13) 0.026(2)
    O2 0.0549(12) 0.0344(11) 0.0407(10) 0.0050(8) 0.0117(8) 0.0045(8)
    O3 0.0771(15) 0.0365(12) 0.0708(14) 0.0036(11) 0.0056(11) 0.0099(11)
    O4 0.0290(9) 0.0485(12) 0.0558(10) 0.0062(8) 0.0093(7) 0.0142(9)
    O5 0.0339(9) 0.0780(15) 0.0454(10) 0.0122(10) 0.0086(8) 0.0120(11)
    O6 0.0526(13) 0.0589(16) 0.0721(14) 0.0066(11) -0.0053(10) 0.0246(12)
    O7 0.0336(9) 0.0472(12) 0.0479(10) 0.0013(9) -0.0038(7) 0.0051(9)
    O8 0.0382(10) 0.0553(12) 0.0389(9) 0.0044(9) 0.0000(8) 0.0068(9)
    N1 0.0384(14) 0.083(2) 0.095(2) 0.0141(15) 0.0109(13) 0.0363(19)
    C1 0.045(2) 0.251(7) 0.080(3) -0.011(3) 0.0175(19) 0.045(4)
_geom_special_details
;
;
loop_
    _geom_bond_atom_site_label_1
    _geom_bond_atom_site_label_2
    _geom_bond_site_symmetry_2
    _geom_bond_distance
    _geom_bond_publ_flag
    C2 O1 . 1.178(5) ?
    C2 O5 . 1.343(4) ?
    C2 C1 . 1.502(6) ?
    C3 O5 . 1.442(3) ?
    C3 C4 . 1.506(4) ?
    C3 C7 . 1.512(4) ?
    C3 H3A . 0.9800 ?
    C4 O8 . 1.430(3) ?
    C4 H4A . 0.9700 ?
    C4 H4B . 0.9700 ?
    C5 O8 . 1.385(3) ?
    C5 O4 . 1.438(3) ?
    C5 C6 . 1.519(3) ?
    C5 H5A . 0.9800 ?
    C6 O2 . 1.432(3) ?
    C6 C7 . 1.508(4) ?
    C6 H6A . 0.9800 ?
    C7 O7 . 1.434(3) ?
    C7 H7A . 0.9800 ?
    C8 N1 . 1.234(4) ?
    C8 O4 . 1.345(3) ?
    C8 C9 . 1.533(4) ?
    C9 Cl2 . 1.752(3) ?
    C9 Cl3 . 1.763(3) ?
    C9 Cl1 . 1.771(3) ?
    C10 O3 . 1.187(3) ?
    C10 O2 . 1.353(3) ?
    C10 C13 . 1.467(4) ?
    C11 O6 . 1.185(4) ?
    C11 O7 . 1.344(3) ?
    C11 C12 . 1.486(4) ?
    C12 H12A . 0.9600 ?
    C12 H12B . 0.9600 ?
    C12 H12C . 0.9600 ?
    C13 H13A . 0.9600 ?
    C13 H13B . 0.9600 ?
    C13 H13C . 0.9600 ?
    N1 H1 . 0.8820 ?
    C1 H1A . 0.9600 ?
    C1 H1B . 0.9600 ?
    C1 H1C . 0.9600 ?
    C1 H1'1 . 0.9600 ?
    C1 H1'2 . 0.9600 ?
    C1 H1'3 . 0.9600 ?
loop_
    _geom_angle_atom_site_label_1
    _geom_angle_atom_site_label_2
    _geom_angle_atom_site_label_3
    _geom_angle_site_symmetry_1
    _geom_angle_site_symmetry_3
    _geom_angle
    _geom_angle_publ_flag
    O1 C2 O5 . . 124.7(4) ?
    O1 C2 C1 . . 125.7(3) ?
    O5 C2 C1 . . 109.6(4) ?
    O5 C3 C4 . . 107.0(2) ?
    O5 C3 C7 . . 109.2(2) ?
    C4 C3 C7 . . 109.8(2) ?
    O5 C3 H3A . . 110.2 ?
    C4 C3 H3A . . 110.2 ?
    C7 C3 H3A . . 110.2 ?
    O8 C4 C3 . . 113.0(2) ?
    O8 C4 H4A . . 109.0 ?
    C3 C4 H4A . . 109.0 ?
    O8 C4 H4B . . 109.0 ?
    C3 C4 H4B . . 109.0 ?
    H4A C4 H4B . . 107.8 ?
    O8 C5 O4 . . 111.1(2) ?
    O8 C5 C6 . . 111.5(2) ?
    O4 C5 C6 . . 106.32(19) ?
    O8 C5 H5A . . 109.3 ?
    O4 C5 H5A . . 109.3 ?
    C6 C5 H5A . . 109.3 ?
    O2 C6 C7 . . 107.34(19) ?
    O2 C6 C5 . . 111.3(2) ?
    C7 C6 C5 . . 111.2(2) ?
    O2 C6 H6A . . 109.0 ?
    C7 C6 H6A . . 109.0 ?
    C5 C6 H6A . . 109.0 ?
    O7 C7 C6 . . 106.3(2) ?
    O7 C7 C3 . . 111.17(19) ?
    C6 C7 C3 . . 109.9(2) ?
    O7 C7 H7A . . 109.8 ?
    C6 C7 H7A . . 109.8 ?
    C3 C7 H7A . . 109.8 ?
    N1 C8 O4 . . 124.2(3) ?
    N1 C8 C9 . . 128.1(3) ?
    O4 C8 C9 . . 107.8(2) ?
    C8 C9 Cl2 . . 111.5(2) ?
    C8 C9 Cl3 . . 108.8(2) ?
    Cl2 C9 Cl3 . . 108.89(17) ?
    C8 C9 Cl1 . . 109.6(2) ?
    Cl2 C9 Cl1 . . 108.52(17) ?
    Cl3 C9 Cl1 . . 109.53(17) ?
    O3 C10 O2 . . 122.1(3) ?
    O3 C10 C13 . . 127.0(3) ?
    O2 C10 C13 . . 110.9(3) ?
    O6 C11 O7 . . 123.6(3) ?
    O6 C11 C12 . . 125.4(3) ?
    O7 C11 C12 . . 111.0(3) ?
    C11 C12 H12A . . 109.5 ?
    C11 C12 H12B . . 109.5 ?
    H12A C12 H12B . . 109.5 ?
    C11 C12 H12C . . 109.5 ?
    H12A C12 H12C . . 109.5 ?
    H12B C12 H12C . . 109.5 ?
    C10 C13 H13A . . 109.5 ?
    C10 C13 H13B . . 109.5 ?
    H13A C13 H13B . . 109.5 ?
    C10 C13 H13C . . 109.5 ?
    H13A C13 H13C . . 109.5 ?
    H13B C13 H13C . . 109.5 ?
    C10 O2 C6 . . 116.1(2) ?
    C8 O4 C5 . . 118.1(2) ?
    C2 O5 C3 . . 117.2(3) ?
    C11 O7 C7 . . 117.0(2) ?
    C5 O8 C4 . . 114.1(2) ?
    C8 N1 H1 . . 115.3 ?
    C2 C1 H1A . . 109.5 ?
    C2 C1 H1B . . 109.5 ?
    H1A C1 H1B . . 109.5 ?
    C2 C1 H1C . . 109.5 ?
    H1A C1 H1C . . 109.5 ?
    H1B C1 H1C . . 109.5 ?
    C2 C1 H1'1 . . 109.5 ?
    H1A C1 H1'1 . . 51.8 ?
    H1B C1 H1'1 . . 140.8 ?
    H1C C1 H1'1 . . 60.7 ?
    C2 C1 H1'2 . . 109.5 ?
    H1A C1 H1'2 . . 60.7 ?
    H1B C1 H1'2 . . 51.8 ?
    H1C C1 H1'2 . . 140.8 ?
    H1'1 C1 H1'2 . . 109.5 ?
    C2 C1 H1'3 . . 109.5 ?
    H1A C1 H1'3 . . 140.8 ?
    H1B C1 H1'3 . . 60.7 ?
    H1C C1 H1'3 . . 51.8 ?
    H1'1 C1 H1'3 . . 109.5 ?
    H1'2 C1 H1'3 . . 109.5 ?
loop_
    _geom_torsion_atom_site_label_1
    _geom_torsion_atom_site_label_2
    _geom_torsion_atom_site_label_3
    _geom_torsion_atom_site_label_4
    _geom_torsion_site_symmetry_1
    _geom_torsion_site_symmetry_2
    _geom_torsion_site_symmetry_3
    _geom_torsion_site_symmetry_4
    _geom_torsion
    _geom_torsion_publ_flag
    O5 C3 C4 O8 . . . . 64.9(3) ?
    C7 C3 C4 O8 . . . . -53.5(3) ?
    O8 C5 C6 O2 . . . . 174.5(2) ?
    O4 C5 C6 O2 . . . . 53.3(3) ?
    O8 C5 C6 C7 . . . . 54.9(3) ?
    O4 C5 C6 C7 . . . . -66.4(2) ?
    O2 C6 C7 O7 . . . . 64.1(2) ?
    C5 C6 C7 O7 . . . . -173.92(18) ?
    O2 C6 C7 C3 . . . . -175.5(2) ?
    C5 C6 C7 C3 . . . . -53.6(3) ?
    O5 C3 C7 O7 . . . . 52.8(3) ?
    C4 C3 C7 O7 . . . . 169.9(2) ?
    O5 C3 C7 C6 . . . . -64.5(3) ?
    C4 C3 C7 C6 . . . . 52.5(3) ?
    N1 C8 C9 Cl2 . . . . -3.6(4) ?
    O4 C8 C9 Cl2 . . . . 177.5(2) ?
    N1 C8 C9 Cl3 . . . . 116.5(3) ?
    O4 C8 C9 Cl3 . . . . -62.4(3) ?
    N1 C8 C9 Cl1 . . . . -123.8(3) ?
    O4 C8 C9 Cl1 . . . . 57.3(3) ?
    O3 C10 O2 C6 . . . . -3.8(4) ?
    C13 C10 O2 C6 . . . . 176.7(2) ?
    C7 C6 O2 C10 . . . . -159.8(2) ?
    C5 C6 O2 C10 . . . . 78.3(3) ?
    N1 C8 O4 C5 . . . . -3.4(4) ?
    C9 C8 O4 C5 . . . . 175.5(2) ?
    O8 C5 O4 C8 . . . . 98.2(3) ?
    C6 C5 O4 C8 . . . . -140.3(2) ?
    O1 C2 O5 C3 . . . . -2.1(5) ?
    C1 C2 O5 C3 . . . . 177.3(3) ?
    C4 C3 O5 C2 . . . . 146.6(3) ?
    C7 C3 O5 C2 . . . . -94.6(3) ?
    O6 C11 O7 C7 . . . . 1.3(4) ?
    C12 C11 O7 C7 . . . . -178.5(2) ?
    C6 C7 O7 C11 . . . . -155.7(2) ?
    C3 C7 O7 C11 . . . . 84.8(3) ?
    O4 C5 O8 C4 . . . . 62.6(3) ?
    C6 C5 O8 C4 . . . . -55.8(3) ?
    C3 C4 O8 C5 . . . . 56.4(3) ?
loop_
    _geom_hbond_atom_site_label_D
    _geom_hbond_atom_site_label_H
    _geom_hbond_atom_site_label_A
    _geom_hbond_site_symmetry_A
    _geom_hbond_distance_DH
    _geom_hbond_distance_HA
    _geom_hbond_distance_DA
    _geom_hbond_angle_DHA
    N1 H1 Cl2 . 0.88 2.55 3.009(3) 114
