# Supplementary material for: 2,3,4-Tri-O-acetyl-β-l-arabinopyranosyl trichloro­acetimidate
Source: Acta Crystallogr Sect E Struct Rep Online. 2011 Jan 22;67(Pt 2):o454. doi: 10.1107/S1600536811002005 (PMC3051454; doi:10.1107/S1600536811002005)
Supplement: Supplementary file 2 [file e-67-0o454-Isup2.hkl]

# 
# h,k,l, Fc-squared, Fo-squared, sigma(Fo-squared) and status flag 
# 
data_I
_shelx_title ' 101129dm in C2' 
_shelx_refln_list_code          4 
_shelx_F_calc_maximum      201.22 
_exptl_crystal_F_000       864.00 
_reflns_d_resolution_high  0.8257 
 
loop_ 
 _symmetry_equiv_pos_as_xyz 
 'x, y, z' 
 '-x, y, -z' 
 'x+1/2, y+1/2, z' 
 '-x+1/2, y+1/2, -z' 
 
_cell_length_a    21.3843 
_cell_length_b     6.7994 
_cell_length_c    13.0957 
_cell_angle_alpha  90.000 
_cell_angle_beta   96.796 
_cell_angle_gamma  90.000 
 
_shelx_F_squared_multiplier     1.000 
 
loop_ 
 _refln_index_h 
 _refln_index_k 
 _refln_index_l 
 _refln_F_squared_calc 
 _refln_F_squared_meas 
 _refln_F_squared_sigma 
 _refln_observed_status 
   0  -8   0       25.22       15.16     11.27 o 
   2  -8   0      157.76      144.10     15.68 o 
   4  -8   0        3.64       -0.27      6.46 o 
   6  -8   0       87.05       97.54     13.30 o 
   1  -7   0      242.93      241.96     17.32 o 
   3  -7   0       22.51       17.20      7.01 o 
   5  -7   0        3.20        5.79      7.32 o 
   7  -7   0       43.86       63.42     14.92 o 
   9  -7   0       35.17       34.62     13.13 o 
  11  -7   0        8.05        4.24      8.70 o 
  13  -7   0       19.66       21.78      7.68 o 
   0  -6   0     1024.04      843.24     49.35 o 
   2  -6   0      254.32      225.70     11.29 o 
   4  -6   0       85.90       77.81      7.46 o 
   6  -6   0        1.61        6.09      4.61 o 
   8  -6   0      109.52       97.90     10.26 o 
  10  -6   0      109.28      129.34     11.73 o 
  12  -6   0       60.15       62.06     22.48 o 
  14  -6   0      340.22      385.61     19.93 o 
  16  -6   0       12.41        7.71      6.58 o 
   1  -5   0        6.73        8.96      2.58 o 
   3  -5   0      181.80      193.71     11.48 o 
   5  -5   0       40.04       46.66      4.73 o 
   7  -5   0      844.68      813.52     23.30 o 
   9  -5   0      203.55      217.12     12.85 o 
  11  -5   0       89.84       95.06      9.53 o 
  13  -5   0      326.25      345.44     19.39 o 
  15  -5   0      165.32      208.14     14.14 o 
  17  -5   0      233.40      261.35     16.31 o 
  19  -5   0       37.16       18.21      9.46 o 
   0  -4   0     8923.46     8621.07    246.83 o 
   2  -4   0     2007.24     2078.17     51.25 o 
   4  -4   0      365.07      401.51     14.93 o 
   6  -4   0     1550.67     1532.39     39.16 o 
   8  -4   0      274.70      256.88      8.25 o 
  10  -4   0      799.98      823.69     26.83 o 
  12  -4   0      181.62      193.94      7.49 o 
  14  -4   0        3.58        8.23      4.38 o 
  16  -4   0      761.00      793.68     26.80 o 
  18  -4   0       65.25       60.65      8.63 o 
  20  -4   0       61.18       41.11     11.00 o 
   1  -3   0     4707.47     4663.98    107.72 o 
   3  -3   0     5116.69     5202.13    120.60 o 
   5  -3   0     5837.45     6119.35    140.58 o 
   7  -3   0      334.36      358.09      9.42 o 
   9  -3   0      149.80      187.39      7.22 o 
  11  -3   0      849.87      825.57     29.74 o 
  13  -3   0       89.89       99.80      6.18 o 
  15  -3   0     1524.75     1448.64     37.93 o 
  17  -3   0     1052.43     1007.04     48.50 o 
  19  -3   0      551.91      581.02     32.87 o 
  21  -3   0       20.25       29.26      9.56 o 
  23  -3   0       90.48       89.92     15.43 o 
   0  -2   0    27327.43    28649.91   1058.84 o 
   2  -2   0       33.63       48.51      3.37 o 
   4  -2   0      479.66      494.03     16.65 o 
   6  -2   0     1680.00     1769.66     41.58 o 
   8  -2   0     2494.59     2603.29     61.14 o 
  10  -2   0     2159.86     2166.05     51.53 o 
  12  -2   0     1560.78     1683.06     41.39 o 
  14  -2   0      112.56       75.66     10.53 o 
  16  -2   0     2868.63     2688.98    113.59 o 
  18  -2   0      117.06      118.13     14.26 o 
  20  -2   0      445.41      457.18     28.76 o 
  22  -2   0       48.97       44.14     10.88 o 
  24  -2   0       21.59       25.14      9.37 o 
   1  -1   0     1457.13     1539.08     34.80 o 
   3  -1   0    17095.56    17291.56    486.75 o 
   5  -1   0     1295.10     1295.28     30.47 o 
   7  -1   0     3875.13     3868.93    109.90 o 
   9  -1   0      729.55      768.61     23.33 o 
  11  -1   0      690.90      712.76     33.34 o 
  13  -1   0     1540.03     1505.29     65.09 o 
  15  -1   0      305.77      250.91     17.29 o 
  17  -1   0     1576.14     1512.01     67.73 o 
  19  -1   0      831.98      781.11     41.46 o 
  21  -1   0     1114.64     1107.02     55.61 o 
  23  -1   0      178.02      178.67     20.63 o 
  25  -1   0       14.22       19.70      9.68 o 
   2   0   0     3068.42     2990.56    113.31 o 
   4   0   0      181.53      167.87      9.29 o 
   6   0   0    16548.96    17214.00    646.50 o 
   8   0   0     7803.00     8436.21    320.20 o 
  10   0   0      887.63      963.55     42.51 o 
  12   0   0      917.62      959.12     43.60 o 
  14   0   0     1303.72     1224.92     55.02 o 
  16   0   0      832.27      841.38     41.70 o 
  18   0   0      120.91      137.33     15.82 o 
  20   0   0      654.45      631.38     35.98 o 
  22   0   0       31.56       54.79     11.77 o 
  24   0   0      195.64      189.83     21.61 o 
   1   1   0     1328.49     1454.04     40.67 o 
   3   1   0    17121.07    17504.66    460.85 o 
   5   1   0     1272.52     1272.06     51.88 o 
   7   1   0     3966.03     4187.74    152.09 o 
   9   1   0      679.58      694.22     33.54 o 
  11   1   0      698.10      694.96     33.57 o 
  13   1   0     1566.67     1533.23     65.79 o 
  15   1   0      292.17      218.47     17.06 o 
  17   1   0     1584.40     1501.36     68.20 o 
  19   1   0      818.65      792.30     42.28 o 
  21   1   0     1140.80     1123.85     56.35 o 
  23   1   0      171.77      191.15     21.18 o 
  25   1   0       13.87       23.32     10.45 o 
   0   2   0    27365.41    27698.83   1055.03 o 
   2   2   0       36.68       59.10      3.07 o 
   4   2   0      492.12      524.25     18.07 o 
   6   2   0     1631.57     1733.97     70.41 o 
   8   2   0     2575.61     2652.80    103.95 o 
  10   2   0     2160.44     2143.28     88.02 o 
  12   2   0     1555.87     1666.28     71.31 o 
  14   2   0      111.94       94.89     11.74 o 
  16   2   0     2871.70     2836.76    115.37 o 
  18   2   0      100.32       89.96     13.56 o 
  20   2   0      451.23      437.01     29.14 o 
  22   2   0       48.85       70.30     13.99 o 
  24   2   0       21.57       16.13      9.79 o 
   1   3   0     4720.19     4707.72    125.52 o 
   3   3   0     5125.09     5332.21    141.06 o 
   5   3   0     5851.78     6181.93    165.07 o 
   7   3   0      305.12      298.71     17.91 o 
   9   3   0      159.93      174.87     12.63 o 
  11   3   0      840.30      792.61     38.78 o 
  13   3   0       92.86      100.41     12.47 o 
  15   3   0     1551.12     1524.99     67.15 o 
  17   3   0     1028.09      989.20     50.01 o 
  19   3   0      536.21      527.20     33.73 o 
  21   3   0       16.46       14.92      9.02 o 
  23   3   0       94.84       99.44     17.60 o 
   0   4   0     8793.22     8789.21    326.69 o 
   2   4   0     2077.83     2149.93     58.42 o 
   4   4   0      368.46      383.43     13.36 o 
   6   4   0     1574.03     1605.33     45.14 o 
   8   4   0      281.29      264.28     16.44 o 
  10   4   0      781.34      803.38     38.74 o 
  12   4   0      177.38      158.27     15.35 o 
  14   4   0        3.77       24.64      8.00 o 
  16   4   0      748.08      741.36     41.11 o 
  18   4   0       58.62       69.95     13.56 o 
  20   4   0       64.26       59.18     13.29 o 
  22   4   0      126.17       93.81     16.75 o 
  11   5   0       92.66      105.46     12.16 o 
  13   5   0      330.62      333.84     22.73 o 
  15   5   0      177.38      197.44     19.20 o 
  17   5   0      229.34      253.05     21.99 o 
  19   5   0       35.06       45.78     12.63 o 
  -6  -8   1      100.01      108.68     14.06 o 
  -4  -8   1       38.03       36.59     11.64 o 
  -2  -8   1      100.84       74.19     13.31 o 
   0  -8   1       15.33       18.64      7.90 o 
   2  -8   1       96.33       73.33     12.14 o 
   4  -8   1       47.64       39.88     10.45 o 
 -13  -7   1       56.92       71.22     12.71 o 
 -11  -7   1       80.39       84.73     11.11 o 
  -9  -7   1      226.38      223.50     18.28 o 
  -7  -7   1       41.00       47.13      9.35 o 
  -5  -7   1      222.70      210.39     20.38 o 
  -3  -7   1      130.33      115.27     12.90 o 
  -1  -7   1      147.34      118.93     13.00 o 
   1  -7   1      242.37      239.79     17.05 o 
   3  -7   1       16.06       13.07      6.61 o 
   5  -7   1      201.26      193.76     16.13 o 
   7  -7   1       52.24       47.52      9.31 o 
   9  -7   1      167.14      204.40     23.43 o 
  11  -7   1       35.15       34.93     11.66 o 
  13  -7   1       45.76       66.14     15.27 o 
 -16  -6   1       73.11       92.52     20.17 o 
 -14  -6   1      212.87      203.65     37.40 o 
 -12  -6   1       67.21       73.48      9.95 o 
 -10  -6   1      416.24      405.35     26.81 o 
  -8  -6   1      124.01       99.32     10.44 o 
  -6  -6   1      110.67      104.06     10.17 o 
  -4  -6   1      603.84      564.25     23.90 o 
  -2  -6   1       31.91       45.29      6.14 o 
   0  -6   1       95.95      115.82      8.61 o 
   2  -6   1      195.42      179.18     10.86 o 
   4  -6   1      120.45      114.43     11.83 o 
   6  -6   1      605.54      659.75     26.62 o 
   8  -6   1        6.47       16.56      5.47 o 
  10  -6   1        5.79        9.32      8.53 o 
  12  -6   1       58.89       54.61     15.41 o 
  14  -6   1       79.84       95.56     10.78 o 
  16  -6   1       55.50       51.92      9.10 o 
 -19  -5   1        6.40       11.19      7.46 o 
 -17  -5   1      101.38      109.63     11.72 o 
 -15  -5   1      209.18      205.87     27.20 o 
 -13  -5   1      100.40      104.97     10.17 o 
 -11  -5   1      152.61      151.40     11.70 o 
  -9  -5   1      183.07      203.44     12.43 o 
  -7  -5   1      306.18      297.56     15.03 o 
  -5  -5   1      226.93      218.12     17.68 o 
  -3  -5   1      247.95      220.70      9.23 o 
  -1  -5   1      425.45      430.08     12.68 o 
   1  -5   1      108.42      109.59      6.10 o 
   3  -5   1      781.21      773.61     23.09 o 
   5  -5   1      768.11      744.22     21.73 o 
   7  -5   1       74.13       75.59      6.21 o 
   9  -5   1       84.72       94.94      6.97 o 
  11  -5   1      164.33      184.63     13.29 o 
  13  -5   1      161.49      164.46     11.75 o 
  15  -5   1      276.25      297.29     15.92 o 
  17  -5   1      158.84      160.27     17.76 o 
 -16  -4   1      492.70      506.30     33.68 o 
 -14  -4   1      525.65      496.39     21.86 o 
 -12  -4   1     1361.04     1405.61     31.06 o 
 -10  -4   1     1706.83     1831.85     38.97 o 
  -8  -4   1     1191.46     1216.03     35.43 o 
  -6  -4   1      298.42      333.09     10.83 o 
  -4  -4   1     1589.48     1626.77     40.11 o 
  -2  -4   1      209.40      189.15      7.72 o 
   0  -4   1     2545.32     2427.72     58.91 o 
   2  -4   1      143.62      145.97      8.96 o 
   4  -4   1     1161.18     1153.15     29.69 o 
   6  -4   1     1301.92     1276.32     33.16 o 
   8  -4   1     1219.09     1159.53     30.61 o 
  10  -4   1      715.63      666.26     19.56 o 
  12  -4   1      398.98      358.67     12.60 o 
  14  -4   1       21.02       25.22      4.33 o 
  16  -4   1      285.66      325.24     25.53 o 
  18  -4   1       41.56       44.33      6.41 o 
  20  -4   1      106.26      123.34     16.59 o 
  22  -4   1      128.32      163.52     19.55 o 
 -23  -3   1       73.63       71.62     13.99 o 
 -21  -3   1      166.79      160.29     17.72 o 
 -19  -3   1      285.29      271.43     20.71 o 
 -17  -3   1       95.28      115.02     13.68 o 
 -15  -3   1      430.30      438.41     32.39 o 
 -13  -3   1      338.27      309.59     11.06 o 
 -11  -3   1     4351.61     4825.08    110.50 o 
  -9  -3   1      986.96     1037.95     23.22 o 
  -7  -3   1     1408.81     1543.17     32.24 o 
  -5  -3   1     1378.92     1483.50     30.93 o 
  -3  -3   1     3179.12     3311.21     78.02 o 
  -1  -3   1      184.72      176.17      8.97 o 
   1  -3   1     1792.76     1733.54     37.57 o 
   3  -3   1     8353.27     8948.95    203.15 o 
   5  -3   1     5560.33     6253.49    141.98 o 
   7  -3   1     1235.91     1253.73     39.80 o 
   9  -3   1      824.89      845.08     22.32 o 
  11  -3   1     1726.92     1733.39     42.47 o 
  13  -3   1     1273.47     1256.40     66.02 o 
  15  -3   1      317.78      304.51     11.63 o 
  17  -3   1      171.40      158.11     11.00 o 
  19  -3   1       96.58      137.06     16.40 o 
  21  -3   1      176.36      186.95     19.55 o 
  23  -3   1       19.54       23.74      9.91 o 
 -24  -2   1      255.51      283.67     24.17 o 
 -22  -2   1       66.58       73.21     13.72 o 
 -20  -2   1      254.44      233.93     19.16 o 
 -18  -2   1      658.29      633.48     34.90 o 
 -16  -2   1     2072.18     2006.34     88.68 o 
 -14  -2   1      543.83      551.14     28.44 o 
 -12  -2   1       86.24       90.50     22.46 o 
 -10  -2   1      455.18      427.27     12.69 o 
  -8  -2   1     3607.67     3820.12     93.75 o 
  -6  -2   1     2012.43     2030.57     47.76 o 
  -4  -2   1     3549.71     3573.75     70.06 o 
  -2  -2   1    13559.09    13755.50    356.51 o 
   0  -2   1     2711.98     2550.21     58.74 o 
   2  -2   1     4187.82     4120.80     95.71 o 
   4  -2   1     2941.21     2903.09     85.34 o 
   6  -2   1    15888.65    16407.33    466.80 o 
   8  -2   1     2561.14     2533.12     59.69 o 
  10  -2   1      116.04      105.20     10.58 o 
  12  -2   1       63.81       67.56      4.87 o 
  14  -2   1       11.28        9.53      3.64 o 
  16  -2   1        1.21       -6.24      4.16 o 
  18  -2   1     1146.68     1157.34     56.00 o 
  20  -2   1      352.70      354.40     24.40 o 
  22  -2   1      115.79      154.04     18.85 o 
  24  -2   1      199.21      256.32     24.71 o 
 -25  -1   1      167.08      193.75     22.03 o 
 -23  -1   1       22.93       31.71     10.49 o 
 -21  -1   1      108.98      110.24     15.31 o 
 -19  -1   1      153.66      143.93     16.09 o 
 -17  -1   1       66.69       72.59     11.19 o 
 -15  -1   1      553.43      562.10     30.19 o 
 -13  -1   1      282.10      314.72     18.81 o 
 -11  -1   1    10938.63    11644.86    436.89 o 
  -9  -1   1     3156.36     3059.73    118.52 o 
  -7  -1   1     1657.20     1545.12     68.90 o 
  -5  -1   1       86.14       87.66      4.74 o 
  -3  -1   1     6129.57     6196.15    139.69 o 
  -1  -1   1     4778.08     4875.63    110.86 o 
   1  -1   1    26702.85    26362.78    965.65 o 
   3  -1   1    17875.08    18350.52    513.79 o 
   5  -1   1    21288.19    21152.05    595.83 o 
   7  -1   1      784.87      680.18     35.59 o 
   9  -1   1     3714.06     3829.14    104.96 o 
  11  -1   1      549.06      614.99     20.63 o 
  13  -1   1     2985.22     3082.47    124.89 o 
  15  -1   1     1423.89     1435.77     62.52 o 
  17  -1   1      209.87      212.83     17.45 o 
  19  -1   1      311.89      288.22     21.41 o 
  21  -1   1       39.30       39.36     10.03 o 
  23  -1   1      181.42      265.68     24.48 o 
  25  -1   1      163.88      157.26     20.40 o 
 -24   0   1      141.01      144.25     19.35 o 
 -22   0   1      993.51      911.09     48.69 o 
 -20   0   1       93.08       84.29     13.33 o 
 -18   0   1      733.94      773.38     40.45 o 
 -16   0   1      254.64      286.78     19.74 o 
 -14   0   1     2133.36     2220.14     92.45 o 
 -12   0   1     6057.53     6305.25    243.53 o 
 -10   0   1      294.74      269.95     15.93 o 
  -8   0   1    23031.81    23345.48    876.43 o 
  -6   0   1    10420.84    10812.84    407.52 o 
  -4   0   1     1360.54     1390.85     55.61 o 
  -2   0   1        0.55       -2.51      1.67 o 
   2   0   1     7144.82     6999.84    186.30 o 
   4   0   1     1602.89     1562.10     43.81 o 
   6   0   1      904.65      882.58     25.95 o 
   8   0   1     2808.16     2691.58    105.89 o 
  10   0   1     6368.19     6912.39    264.90 o 
  12   0   1     4173.12     4531.84    177.63 o 
  14   0   1      127.81      100.06     11.50 o 
  16   0   1      593.64      431.41     25.65 o 
  18   0   1      274.93      277.57     20.25 o 
  20   0   1       44.27       28.56      9.60 o 
  22   0   1      350.77      363.26     26.50 o 
  24   0   1       60.86       86.07     15.74 o 
 -25   1   1      171.41      163.29     21.68 o 
 -23   1   1       21.68       30.35     10.65 o 
 -21   1   1      104.02       94.58     15.00 o 
 -19   1   1      161.61      140.90     16.59 o 
 -17   1   1       60.70       61.13     10.69 o 
 -15   1   1      558.51      580.32     31.09 o 
 -13   1   1      285.35      295.17     19.00 o 
 -11   1   1    10819.93    11378.55    437.32 o 
  -9   1   1     3165.24     2980.19    118.99 o 
  -7   1   1     1633.87     1527.05     62.21 o 
  -5   1   1       78.82       85.18      6.41 o 
  -3   1   1     6000.09     6144.61    233.78 o 
  -1   1   1     4752.99     4920.39    184.62 o 
   1   1   1    26525.96    25412.46    809.26 o 
   3   1   1    17631.82    18398.89    486.34 o 
   5   1   1    21495.13    21401.10    564.58 o 
   7   1   1      844.73      734.21     30.89 o 
   9   1   1     3729.48     3817.37    149.06 o 
  11   1   1      529.57      604.26     29.88 o 
  13   1   1     2984.62     3130.73    125.32 o 
  15   1   1     1395.81     1343.91     61.94 o 
  17   1   1      219.60      228.65     18.38 o 
  19   1   1      306.99      287.40     21.64 o 
  21   1   1       41.27       45.00     11.11 o 
  23   1   1      180.77      243.57     24.40 o 
  25   1   1      165.01      159.91     21.14 o 
 -24   2   1      253.07      255.69     26.11 o 
 -22   2   1       66.44       73.79     14.57 o 
 -20   2   1      247.74      236.61     21.99 o 
 -18   2   1      647.85      659.63     36.76 o 
 -16   2   1     2069.64     2199.39     91.16 o 
 -14   2   1      552.78      508.78     28.99 o 
 -12   2   1       90.23       81.06     10.22 o 
 -10   2   1      439.73      455.35     23.43 o 
  -8   2   1     3496.74     3661.12    147.55 o 
  -6   2   1     2069.58     2100.65     81.76 o 
  -4   2   1     3479.47     3516.64    137.06 o 
  -2   2   1    13690.98    14316.78    520.25 o 
   0   2   1     2760.92     2503.96     68.37 o 
   2   2   1     4210.58     4288.13    112.33 o 
   4   2   1     3007.68     3013.33     80.55 o 
   6   2   1    15827.45    16871.50    442.35 o 
   8   2   1     2540.34     2567.43    101.11 o 
  10   2   1      110.87      115.84     10.69 o 
  12   2   1       70.37       70.92      9.60 o 
  14   2   1       11.04        4.20      5.36 o 
  16   2   1        2.02        8.55      6.18 o 
  18   2   1     1161.92     1196.47     57.12 o 
  20   2   1      345.74      323.77     24.56 o 
  22   2   1      117.38      141.37     18.38 o 
  24   2   1      194.55      192.59     22.58 o 
 -23   3   1       76.08       85.92     16.79 o 
 -21   3   1      164.69      143.97     19.08 o 
 -19   3   1      295.09      270.62     22.11 o 
 -17   3   1       97.45       79.86     13.41 o 
 -15   3   1      426.88      443.46     27.28 o 
 -13   3   1      361.22      341.11     21.37 o 
 -11   3   1     4333.41     4611.07    187.18 o 
  -9   3   1      972.18     1089.92     47.06 o 
  -7   3   1     1435.14     1518.97     63.65 o 
  -5   3   1     1395.13     1495.34     60.89 o 
  -3   3   1     3207.44     3413.24     90.84 o 
  -1   3   1      177.54      170.50      6.35 o 
   1   3   1     1838.00     1824.85     48.66 o 
   3   3   1     8290.88     8937.55    238.46 o 
   5   3   1     5475.24     6101.74    166.61 o 
   7   3   1     1305.04     1310.67     37.92 o 
   9   3   1      813.00      823.31     38.08 o 
  11   3   1     1708.22     1669.51     72.51 o 
  13   3   1     1299.21     1292.18     57.32 o 
  15   3   1      327.88      272.52     20.56 o 
  17   3   1      175.93      151.28     16.79 o 
  19   3   1       99.18      100.49     15.54 o 
  21   3   1      178.56      167.48     19.70 o 
  23   3   1       17.98       32.56     11.70 o 
 -22   4   1       62.09       74.07     15.89 o 
 -20   4   1      151.08      178.64     20.79 o 
 -18   4   1      317.47      315.34     24.25 o 
 -16   4   1      480.65      507.42     31.20 o 
 -14   4   1      518.25      472.02     28.72 o 
 -12   4   1     1344.51     1341.69     62.06 o 
 -10   4   1     1766.17     1829.37     77.45 o 
  -8   4   1     1149.85     1097.31     51.29 o 
  -6   4   1      289.90      320.51     18.46 o 
  -4   4   1     1606.34     1576.40     65.79 o 
  -2   4   1      197.65      174.02      7.16 o 
   0   4   1     2554.34     2485.00     67.18 o 
   2   4   1      163.69      170.96     10.39 o 
   4   4   1     1125.27     1107.28     33.23 o 
   6   4   1     1290.19     1306.57     38.10 o 
   8   4   1     1200.02     1161.60     35.42 o 
  10   4   1      738.60      737.12     34.12 o 
  12   4   1      386.44      374.99     22.65 o 
  14   4   1       23.16       29.22      8.39 o 
  16   4   1      296.31      281.38     22.23 o 
  18   4   1       40.57       49.39     11.85 o 
  20   4   1      109.32       93.38     15.82 o 
  22   4   1      129.14      132.90     19.39 o 
 -19   5   1        6.37       13.83      9.05 o 
 -17   5   1      100.10      112.81     16.32 o 
 -15   5   1      208.38      200.67     19.39 o 
 -13   5   1      101.04      105.00     13.45 o 
 -11   5   1      150.07      133.95     14.03 o 
  -9   5   1      189.22      182.41     14.38 o 
  -7   5   1      298.27      265.45     17.41 o 
  -5   5   1      220.76      225.81     14.61 o 
  -4  -8   2        3.68       -4.05      7.20 o 
  -2  -8   2       60.61       66.31     11.63 o 
   0  -8   2      122.49      123.80     14.77 o 
   2  -8   2       18.86       13.02      9.44 o 
   4  -8   2       24.84       48.76     10.56 o 
 -13  -7   2       11.55        0.47      7.32 o 
 -11  -7   2       14.80       18.15      8.55 o 
  -9  -7   2      140.86      170.20     36.29 o 
  -7  -7   2      165.62      169.28     14.16 o 
  -5  -7   2      121.73      117.96     11.68 o 
  -3  -7   2        7.20       12.30      4.87 o 
  -1  -7   2      368.24      348.06     38.51 o 
   1  -7   2       37.17       41.81      9.04 o 
   3  -7   2      123.49      113.26     13.12 o 
   5  -7   2       89.59      105.41     20.56 o 
   7  -7   2       66.77       59.84     12.77 o 
   9  -7   2        1.56       13.66      6.76 o 
  11  -7   2       12.37       29.38     12.24 o 
 -16  -6   2      109.85      141.86     13.70 o 
 -14  -6   2      152.53      151.61     13.65 o 
 -12  -6   2      259.75      278.79     32.06 o 
 -10  -6   2      398.56      368.22     19.01 o 
  -8  -6   2       55.14       62.74      8.88 o 
  -6  -6   2       39.49       36.65     10.03 o 
  -4  -6   2      134.08      128.35     11.23 o 
  -2  -6   2      231.29      228.55     13.66 o 
   0  -6   2      300.63      302.53     13.39 o 
   2  -6   2      149.51      166.41     12.21 o 
   4  -6   2      267.67      260.55     12.15 o 
   6  -6   2      387.69      387.45     15.39 o 
   8  -6   2       22.47        5.09      7.50 o 
  10  -6   2       35.02       54.60     11.15 o 
  12  -6   2       11.91       16.48      5.85 o 
  14  -6   2      189.66      199.64     14.13 o 
  16  -6   2        5.06       18.96     10.03 o 
 -19  -5   2       66.13       76.05     11.05 o 
 -17  -5   2       96.20       69.40      9.83 o 
 -15  -5   2        9.89       10.20      5.93 o 
 -13  -5   2      637.26      653.77     26.54 o 
 -11  -5   2       47.10       80.12      9.33 o 
  -9  -5   2      226.31      232.84     16.03 o 
  -7  -5   2      277.67      244.41     13.75 o 
  -5  -5   2      864.47      908.57     33.06 o 
  -3  -5   2      269.52      250.50     13.81 o 
  -1  -5   2      270.67      249.28     13.32 o 
   1  -5   2       60.02       59.26      4.76 o 
   3  -5   2      254.12      276.42      9.72 o 
   5  -5   2      819.53      783.02     23.05 o 
   7  -5   2     1007.34      983.46     31.44 o 
   9  -5   2      798.89      786.14     23.22 o 
  11  -5   2       87.03      122.39      7.91 o 
  13  -5   2      179.50      212.39     10.41 o 
  15  -5   2      367.92      450.84     19.81 o 
 -22  -4   2       85.14       67.73     13.87 o 
 -20  -4   2      216.36      252.43     24.79 o 
 -18  -4   2       90.82       67.34     13.95 o 
 -16  -4   2     1533.25     1475.41     96.18 o 
 -14  -4   2      138.55      143.84     11.49 o 
 -12  -4   2       69.72       68.52      9.07 o 
 -10  -4   2      605.22      562.33     22.88 o 
  -8  -4   2     1986.90     1947.33     61.31 o 
  -6  -4   2      436.75      417.19     20.25 o 
  -4  -4   2      423.61      444.03     18.21 o 
  -2  -4   2      885.25      815.39     21.84 o 
   0  -4   2     1964.54     2063.08     49.58 o 
   2  -4   2      360.83      358.46     10.63 o 
   4  -4   2     2175.71     2218.64     54.35 o 
   6  -4   2      526.26      547.88     16.46 o 
   8  -4   2     1966.05     2032.86     62.27 o 
  10  -4   2      440.06      443.38     27.01 o 
  12  -4   2      313.61      317.55     19.23 o 
  14  -4   2       57.25       49.51      5.84 o 
  16  -4   2      217.33      235.17     10.78 o 
  18  -4   2      106.03      114.51     26.21 o 
  20  -4   2       34.15       36.50      7.87 o 
 -23  -3   2       73.99       71.19     14.18 o 
 -21  -3   2       79.09      116.58     15.35 o 
 -19  -3   2      383.40      387.43     24.87 o 
 -17  -3   2      306.69      307.30     20.17 o 
 -15  -3   2     1247.69     1288.46     63.94 o 
 -13  -3   2      124.09      129.52     10.59 o 
 -11  -3   2     1834.07     1873.09     39.23 o 
  -9  -3   2     3866.49     3950.30     78.99 o 
  -7  -3   2      188.06      176.04      5.96 o 
  -5  -3   2     2072.39     2228.86     44.79 o 
  -3  -3   2     5766.16     5880.45    133.09 o 
  -1  -3   2     3856.91     4160.35     95.22 o 
   1  -3   2      717.74      738.47     19.55 o 
   3  -3   2        6.82       17.12      2.64 o 
   5  -3   2     2052.69     2135.72     65.56 o 
   7  -3   2      813.90      779.99     26.12 o 
   9  -3   2      198.92      188.83     12.49 o 
  11  -3   2      344.83      363.48     13.05 o 
  13  -3   2      887.33      828.97     23.41 o 
  15  -3   2       51.93       69.41      6.13 o 
  17  -3   2      108.98      113.75      9.90 o 
  19  -3   2       88.89      123.69     15.97 o 
  21  -3   2      207.10      252.62     21.57 o 
  23  -3   2      208.03      268.36     25.57 o 
 -24  -2   2      141.13      181.71     20.48 o 
 -22  -2   2      126.52      160.61     18.77 o 
 -20  -2   2       14.89        9.21      6.18 o 
 -18  -2   2      463.09      470.35     28.02 o 
 -16  -2   2     3633.70     3521.54    141.18 o 
 -14  -2   2      230.67      301.16     18.07 o 
 -12  -2   2     1697.40     1827.72    101.52 o 
 -10  -2   2     1053.38      966.17     33.01 o 
  -8  -2   2      317.72      409.21     12.26 o 
  -6  -2   2     5206.83     5777.91    113.21 o 
  -4  -2   2      215.06      204.29      5.26 o 
  -2  -2   2     4793.44     4949.42    112.53 o 
   0  -2   2     2117.99     2069.86     48.20 o 
   2  -2   2     1939.70     2036.95     60.64 o 
   4  -2   2     1210.88     1158.52     36.01 o 
   6  -2   2     6080.62     5900.13    167.09 o 
   8  -2   2     3273.97     3308.64     95.54 o 
  10  -2   2     1420.71     1468.65     62.86 o 
  12  -2   2     1599.87     1546.41     38.93 o 
  14  -2   2      309.59      333.04     19.00 o 
  16  -2   2      982.68     1028.88     34.00 o 
  18  -2   2       20.99       22.23      7.58 o 
  20  -2   2      153.13      148.13     17.72 o 
  22  -2   2        3.36        5.52      7.23 o 
  24  -2   2      110.72      159.21     20.95 o 
 -25  -1   2       49.05       60.12     13.21 o 
 -23  -1   2      103.51      114.52     16.36 o 
 -21  -1   2       96.93       85.37     13.72 o 
 -19  -1   2     1021.49     1026.08     49.47 o 
 -17  -1   2      575.16      530.82     29.77 o 
 -15  -1   2      225.14      207.27     15.62 o 
 -13  -1   2     1460.46     1414.20     62.02 o 
 -11  -1   2     2418.23     2584.72    102.08 o 
  -9  -1   2     2686.45     2666.83    106.09 o 
  -7  -1   2     1555.58     1685.54    102.76 o 
  -5  -1   2     2794.21     2675.83     61.42 o 
  -3  -1   2    34580.06    34966.34    787.53 o 
  -1  -1   2     2042.43     2003.15     46.42 o 
   1  -1   2    20751.51    21308.51    477.87 o 
   3  -1   2      991.53      989.38     29.24 o 
   5  -1   2      601.06      644.72     20.57 o 
   7  -1   2    12351.83    12185.16    459.90 o 
   9  -1   2     2962.71     3127.70     85.44 o 
  11  -1   2     1247.55     1335.93     39.91 o 
  13  -1   2      285.22      255.29     11.85 o 
  15  -1   2      881.82      888.20     41.54 o 
  17  -1   2      172.69      166.74     16.79 o 
  19  -1   2      208.02      206.93     17.41 o 
  21  -1   2      336.13      334.31     24.71 o 
  23  -1   2      117.46      170.36     20.56 o 
 -24   0   2        3.75        7.62      7.54 o 
 -22   0   2      777.09      820.67     45.12 o 
 -20   0   2       99.66      150.27     16.79 o 
 -18   0   2      164.05      201.25     18.38 o 
 -16   0   2     1088.64     1002.41     47.80 o 
 -14   0   2     3371.53     3480.42    139.58 o 
 -12   0   2        0.40        9.64      4.31 o 
 -10   0   2     9621.85    10535.93    399.86 o 
  -8   0   2    18596.70    18298.87    688.16 o 
  -6   0   2      185.83      119.30      8.12 o 
  -4   0   2    12270.47    13457.64    505.75 o 
  -2   0   2      442.90      474.26     14.14 o 
   0   0   2    40489.18    38493.09   1023.52 o 
   2   0   2      277.07      235.10      8.09 o 
   4   0   2     1034.71      920.52     26.53 o 
   6   0   2      118.11      113.37      5.54 o 
   8   0   2    17365.33    17736.88    472.33 o 
  10   0   2     4603.46     4995.50    193.60 o 
  12   0   2      521.32      539.13     27.82 o 
  14   0   2       14.48       15.78      6.10 o 
  16   0   2       14.23       10.34      5.87 o 
  18   0   2        4.75        7.42      5.79 o 
  20   0   2       90.60      101.31     14.69 o 
  22   0   2        4.81       25.06      9.37 o 
  24   0   2      263.47      255.77     25.06 o 
 -25   1   2       49.25       82.11     15.62 o 
 -23   1   2       99.08       80.67     14.61 o 
 -21   1   2      107.56       87.51     14.77 o 
 -19   1   2     1008.64      939.65     49.35 o 
 -17   1   2      554.87      508.47     30.15 o 
 -15   1   2      228.06      219.52     16.75 o 
 -13   1   2     1510.50     1467.01     63.15 o 
 -11   1   2     2443.68     2493.94    102.74 o 
  -9   1   2     2678.83     2716.22    107.17 o 
  -7   1   2     1586.46     1591.56     67.15 o 
  -5   1   2     2664.90     2624.39    103.48 o 
  -3   1   2    34688.29    35588.61   1314.76 o 
   1   1   2    20467.14    21324.92    798.44 o 
   3   1   2      991.29      963.70     27.91 o 
   5   1   2      664.72      691.43     20.51 o 
   7   1   2    12284.85    12156.75    324.85 o 
   9   1   2     2836.78     2971.64    121.09 o 
  11   1   2     1240.35     1299.10     57.12 o 
  13   1   2      288.17      258.49     17.41 o 
  15   1   2      845.75      762.88     40.14 o 
  17   1   2      181.09      170.44     16.94 o 
  19   1   2      201.48      178.56     18.65 o 
  21   1   2      339.30      318.53     24.79 o 
  23   1   2      121.34      139.93     19.31 o 
 -24   2   2      139.03      132.39     19.97 o 
 -22   2   2      124.79      190.06     20.98 o 
 -20   2   2       18.63       15.47      7.89 o 
 -18   2   2      473.93      464.72     29.73 o 
 -16   2   2     3588.27     3469.31    143.04 o 
 -14   2   2      255.34      225.50     17.95 o 
 -12   2   2     1690.36     1749.75     76.36 o 
 -10   2   2     1064.81     1076.59     45.54 o 
  -8   2   2      304.80      413.93     21.61 o 
  -6   2   2     5222.89     5861.48    222.12 o 
  -4   2   2      196.99      186.17     11.54 o 
  -2   2   2     4875.56     4906.21    188.35 o 
   0   2   2     2150.09     2033.58     80.63 o 
   2   2   2     1940.32     2079.59     59.44 o 
   4   2   2     1223.87     1196.18     33.88 o 
   6   2   2     5972.51     5855.58    158.59 o 
   8   2   2     3261.01     3299.54     91.64 o 
  10   2   2     1457.58     1513.64     62.87 o 
  12   2   2     1617.43     1601.85     67.30 o 
  14   2   2      347.25      354.47     21.96 o 
  16   2   2      967.68      952.05     48.38 o 
  18   2   2       20.26        9.99      6.53 o 
  20   2   2      153.50      150.11     17.99 o 
  22   2   2        3.78        3.92      7.85 o 
  24   2   2      111.52      108.77     18.65 o 
 -23   3   2       77.58       78.77     15.97 o 
 -21   3   2       80.06       91.28     16.17 o 
 -19   3   2      379.28      357.85     26.50 o 
 -17   3   2      298.99      272.87     21.92 o 
 -15   3   2     1246.44     1258.96     59.80 o 
 -13   3   2      122.35      119.03     13.41 o 
 -11   3   2     1835.22     1768.79     78.26 o 
  -9   3   2     3916.12     3948.41    155.75 o 
  -7   3   2      197.73      176.50     12.51 o 
  -5   3   2     2092.26     2172.73     88.72 o 
  -3   3   2     5754.10     5638.08    222.16 o 
  -1   3   2     3880.54     3983.65    158.43 o 
   1   3   2      716.58      741.39     21.52 o 
   3   3   2        6.29       11.11      2.30 o 
   5   3   2     2107.92     2251.61     61.48 o 
   7   3   2      799.21      778.92     24.67 o 
   9   3   2      198.32      199.59      9.62 o 
  11   3   2      350.42      370.79     21.33 o 
  13   3   2      887.71      812.58     40.61 o 
  15   3   2       56.48       60.66     11.00 o 
  17   3   2      107.71       93.61     14.11 o 
  19   3   2       84.43      103.95     15.50 o 
  21   3   2      200.27      222.97     22.73 o 
  23   3   2      216.10      242.13     25.10 o 
 -22   4   2       84.46       82.19     16.13 o 
 -20   4   2      210.70      224.14     23.16 o 
 -18   4   2       93.78       93.46     15.00 o 
 -16   4   2     1539.96     1471.95     68.86 o 
 -14   4   2      134.20      142.34     15.66 o 
 -12   4   2       72.94       68.86     11.15 o 
 -10   4   2      601.92      625.71     31.13 o 
  -8   4   2     1984.19     1929.24     80.98 o 
  -6   4   2      444.40      405.61     21.92 o 
  -4   4   2      438.31      427.57     22.50 o 
  -2   4   2      905.07      751.54     35.44 o 
   0   4   2     1927.10     1945.06     81.29 o 
   2   4   2      376.61      382.53     19.20 o 
   4   4   2     2192.86     2259.34     62.59 o 
   6   4   2      504.60      528.62     18.27 o 
   8   4   2     1984.66     2016.56     58.50 o 
  10   4   2      428.61      446.53     24.29 o 
  12   4   2      316.96      293.35     20.05 o 
  14   4   2       56.70       35.25      9.29 o 
  16   4   2      213.52      196.24     19.43 o 
  18   4   2      103.53      130.02     16.98 o 
  20   4   2       37.39       44.69     12.47 o 
 -19   5   2       65.68       77.14     15.23 o 
 -17   5   2       92.15      108.49     16.17 o 
 -15   5   2        7.34       21.06      8.86 o 
 -13   5   2      648.16      597.77     34.74 o 
 -11   5   2       46.44       82.69     11.81 o 
  -9   5   2      222.54      207.43     16.13 o 
  -7   5   2      277.89      234.01     16.13 o 
  -5   5   2      868.50      928.00     41.77 o 
  -3   5   2      279.30      281.69     16.75 o 
  -1   5   2      269.65      277.65     16.13 o 
   1   5   2       55.63       69.56      8.32 o 
   3   5   2      255.05      294.20     16.79 o 
   5   5   2      838.59      825.02     36.57 o 
   7   5   2      979.27     1064.00     45.54 o 
  -4  -8   3       55.81       50.81     10.81 o 
  -2  -8   3       66.79       60.99     11.44 o 
   0  -8   3       19.49       22.80     13.27 o 
   2  -8   3       39.61       52.47     11.13 o 
 -13  -7   3      337.90      353.02     39.11 o 
 -11  -7   3       16.42       14.85     12.38 o 
  -9  -7   3      118.72      107.53     12.96 o 
  -7  -7   3       55.75       80.00     15.78 o 
  -5  -7   3       77.70      102.61     14.48 o 
  -3  -7   3      139.03      116.14     10.68 o 
  -1  -7   3        8.73       12.09      5.09 o 
   1  -7   3      193.77      179.93     14.98 o 
   3  -7   3        3.11        7.81      5.83 o 
   5  -7   3       24.44       39.27     10.47 o 
   7  -7   3       88.38       98.66     16.38 o 
   9  -7   3      206.72      209.12     38.12 o 
  11  -7   3       20.64       29.38      8.49 o 
 -16  -6   3       14.95       21.56      8.16 o 
 -14  -6   3      140.06      141.34     33.75 o 
 -12  -6   3      170.32      206.35     14.55 o 
 -10  -6   3      316.50      285.09     17.56 o 
  -8  -6   3      111.56      117.72     18.98 o 
  -6  -6   3       55.17       50.24      7.91 o 
  -4  -6   3      483.93      540.18     23.59 o 
  -2  -6   3      648.92      637.60     26.31 o 
   0  -6   3      141.66      130.94      9.39 o 
   2  -6   3      234.04      215.24     11.18 o 
   4  -6   3       15.77       18.96      4.67 o 
   6  -6   3      250.95      247.52     12.01 o 
   8  -6   3        1.00        0.64      4.74 o 
  10  -6   3       28.96       42.15      7.46 o 
  12  -6   3        1.37       -1.01      8.20 o 
  16  -6   3      103.50       97.73     16.32 o 
 -19  -5   3       12.45        9.32     23.84 o 
 -17  -5   3       40.07       43.00      8.79 o 
 -15  -5   3      190.68      209.95     22.64 o 
 -13  -5   3       35.74       32.72     10.94 o 
 -11  -5   3      120.26      110.22     10.44 o 
  -9  -5   3      127.97      122.85     17.89 o 
  -7  -5   3      679.93      633.49     25.34 o 
  -5  -5   3      626.29      625.77     24.62 o 
  -3  -5   3     4248.98     4084.00    122.42 o 
  -1  -5   3        3.76        5.42      4.17 o 
   1  -5   3      136.48      142.01      8.77 o 
   3  -5   3     2207.85     2013.01     53.75 o 
   5  -5   3      328.09      326.57     10.89 o 
   7  -5   3       98.12       97.56      6.26 o 
   9  -5   3      936.84      904.92     25.97 o 
  11  -5   3      213.87      233.44     12.99 o 
  13  -5   3      197.67      227.26     10.79 o 
  15  -5   3       24.93       37.93      9.44 o 
  17  -5   3      185.42      256.39     20.44 o 
 -22  -4   3      185.14      216.45     24.56 o 
 -20  -4   3      359.67      353.74     28.17 o 
 -18  -4   3      481.02      442.68     32.56 o 
 -16  -4   3       70.11       88.97     10.16 o 
 -14  -4   3      882.95      857.69     32.31 o 
 -12  -4   3      686.75      722.49     36.29 o 
 -10  -4   3      612.86      613.87     23.91 o 
  -8  -4   3      263.69      250.54     13.26 o 
  -6  -4   3      698.97      675.36     25.57 o 
  -4  -4   3     2095.96     2016.83     63.13 o 
  -2  -4   3       25.80       37.94      3.39 o 
   0  -4   3     1270.58     1204.06     32.48 o 
   2  -4   3      904.74      910.66     21.83 o 
   4  -4   3       35.78       30.97      3.42 o 
   6  -4   3       32.20       25.76      7.32 o 
   8  -4   3      132.79      123.74      8.78 o 
  10  -4   3      709.17      767.91     26.71 o 
  12  -4   3      177.13      201.50     13.33 o 
  14  -4   3      369.26      403.25     20.21 o 
  16  -4   3      384.69      400.38     18.08 o 
  18  -4   3      128.44      181.70     20.36 o 
  20  -4   3       12.50       29.31      7.44 o 
 -23  -3   3      248.67      255.77     21.92 o 
 -21  -3   3       91.52       77.56     13.21 o 
 -19  -3   3      755.62      784.92     40.18 o 
 -17  -3   3      164.59      169.23     12.07 o 
 -15  -3   3       93.71       95.05      8.71 o 
 -13  -3   3     1035.83     1051.42     45.41 o 
 -11  -3   3     1161.57     1133.20     33.82 o 
  -9  -3   3        4.49        5.13      2.51 o 
  -7  -3   3      171.19      210.81      7.89 o 
  -5  -3   3      744.82      728.46     19.25 o 
  -3  -3   3     2079.26     2205.61     52.13 o 
  -1  -3   3      581.63      592.25     16.00 o 
   1  -3   3      660.42      651.98     17.86 o 
   3  -3   3     4767.73     4807.34    117.94 o 
   5  -3   3      223.03      221.23     10.64 o 
   7  -3   3      173.74      141.88     16.71 o 
   9  -3   3      115.13      132.81      7.84 o 
  11  -3   3      461.37      481.16     22.44 o 
  13  -3   3     4420.36     4724.24    109.16 o 
  15  -3   3      647.23      704.82     25.73 o 
  17  -3   3      188.61      179.20     12.82 o 
  19  -3   3       28.53       27.70      6.38 o 
  21  -3   3       23.61       41.39     11.89 o 
 -24  -2   3      257.19      245.28     23.55 o 
 -22  -2   3       75.79       93.15     14.49 o 
 -20  -2   3      158.30      175.18     17.33 o 
 -18  -2   3       31.51       46.01      8.98 o 
 -16  -2   3      485.48      502.22     27.67 o 
 -14  -2   3      146.33      152.52     12.82 o 
 -12  -2   3     1397.54     1446.57     61.09 o 
 -10  -2   3      334.83      330.94     19.35 o 
  -8  -2   3     1995.65     1997.06     48.15 o 
  -6  -2   3     4007.61     4145.70     95.83 o 
  -4  -2   3     6058.83     6033.53    137.91 o 
  -2  -2   3     8277.69     8318.22    188.01 o 
   0  -2   3     1123.86     1028.87     25.08 o 
   2  -2   3      414.75      374.94     14.42 o 
   4  -2   3      582.27      551.07     18.91 o 
   6  -2   3      485.78      484.95     18.91 o 
   8  -2   3      626.18      679.92     22.75 o 
  10  -2   3      324.35      358.58     18.48 o 
  12  -2   3      432.35      422.82     19.56 o 
  14  -2   3     2309.69     2368.84     69.29 o 
  16  -2   3      396.87      361.43     36.66 o 
  18  -2   3       67.17       75.40      8.51 o 
  20  -2   3        6.09       10.96      6.96 o 
  22  -2   3      146.37      166.90     20.13 o 
 -25  -1   3      173.37      195.11     22.34 o 
 -23  -1   3      210.23      196.39     21.22 o 
 -21  -1   3      528.85      528.68     31.20 o 
 -19  -1   3      220.73      213.84     19.59 o 
 -17  -1   3      239.41      214.46     17.80 o 
 -15  -1   3      447.49      398.35     24.25 o 
 -13  -1   3      238.54      258.22     16.79 o 
 -11  -1   3     3855.75     4059.66    155.75 o 
  -9  -1   3     1842.48     1705.57     69.52 o 
  -7  -1   3     6041.63     6496.86    174.88 o 
  -5  -1   3     9225.73     9679.80    278.47 o 
  -3  -1   3    21201.93    22271.21    494.28 o 
  -1  -1   3    11896.78    12140.27    273.12 o 
   1  -1   3     5436.95     5503.07    125.12 o 
   3  -1   3     4250.26     4281.17     85.34 o 
   5  -1   3      920.41      954.85     29.06 o 
   7  -1   3     1007.73     1126.60     50.73 o 
   9  -1   3     7588.18     7940.99    303.14 o 
  11  -1   3      791.25      769.69     35.71 o 
  13  -1   3     3149.27     2994.02     86.57 o 
  15  -1   3       13.82        7.91      3.84 o 
  17  -1   3      442.07      397.22     25.10 o 
  19  -1   3      329.98      297.66     22.89 o 
  21  -1   3       14.07       15.19      8.08 o 
  23  -1   3       20.56       34.62     10.96 o 
 -24   0   3       53.00       38.39     11.11 o 
 -22   0   3      422.38      425.12     29.38 o 
 -20   0   3     1174.40     1101.93     54.91 o 
 -18   0   3      829.08      790.28     41.35 o 
 -16   0   3      274.00      265.18     18.81 o 
 -14   0   3      867.39      780.25     38.39 o 
 -12   0   3     4913.79     4975.18    194.14 o 
 -10   0   3      185.95      198.49     13.33 o 
  -8   0   3      723.76      733.58     32.87 o 
  -6   0   3     3142.51     3249.25    125.94 o 
  -4   0   3      981.39      996.35     28.92 o 
  -2   0   3     3966.09     4323.98    116.45 o 
   0   0   3     2622.76     2685.92     73.23 o 
   2   0   3     6060.64     6080.72    231.45 o 
   4   0   3     5992.21     5655.41    151.98 o 
   6   0   3      137.03      114.66      5.91 o 
   8   0   3     2198.56     2208.46     62.33 o 
  10   0   3     7633.49     7458.49    201.85 o 
  12   0   3     4205.46     3992.55    157.88 o 
  14   0   3      494.54      541.81     29.57 o 
  16   0   3       95.10       84.36     12.12 o 
  18   0   3      355.37      355.52     24.48 o 
  20   0   3        5.09       19.43      8.04 o 
  22   0   3       30.09       22.46      9.52 o 
  24   0   3       16.19       39.25     12.24 o 
 -25   1   3      176.38      193.40     23.20 o 
 -23   1   3      207.43      243.92     23.67 o 
 -21   1   3      525.00      411.44     29.61 o 
 -19   1   3      245.03      215.20     20.21 o 
 -17   1   3      247.37      282.27     20.21 o 
 -15   1   3      459.02      471.83     26.62 o 
 -13   1   3      244.82      272.09     18.15 o 
 -11   1   3     3804.52     3897.89    156.72 o 
  -9   1   3     1874.24     1717.77     70.92 o 
  -7   1   3     5984.31     6440.56    247.77 o 
  -5   1   3     9197.28    10079.18    368.54 o 
  -3   1   3    21292.68    21620.01    585.46 o 
  -1   1   3    12163.66    12128.45    323.41 o 
   1   1   3     5497.83     5569.87    148.10 o 
   3   1   3     4159.64     4178.91    114.83 o 
   5   1   3      934.68      969.01     28.55 o 
   7   1   3     1002.03     1123.98     33.64 o 
   9   1   3     7619.46     7950.93    214.68 o 
  11   1   3      746.87      777.77     36.61 o 
  13   1   3     3146.07     3140.17    123.53 o 
  15   1   3       20.02       59.42     10.03 o 
  17   1   3      447.88      374.41     24.60 o 
  19   1   3      331.72      334.23     23.86 o 
  21   1   3       13.28       15.47      8.28 o 
  23   1   3       20.74       20.95      9.64 o 
 -24   2   3      260.18      210.19     24.13 o 
 -22   2   3       72.92       59.49     12.98 o 
 -20   2   3      163.16      122.37     16.90 o 
 -18   2   3       29.55       44.80     10.26 o 
 -16   2   3      487.37      469.69     29.26 o 
 -14   2   3      153.49      166.16     15.62 o 
 -12   2   3     1393.97     1438.53     63.50 o 
 -10   2   3      349.55      372.35     20.60 o 
  -8   2   3     2002.53     2003.07     82.07 o 
  -6   2   3     3996.70     4183.11    161.85 o 
  -4   2   3     6108.75     6153.28    232.03 o 
  -2   2   3     8239.46     8271.69    315.03 o 
   0   2   3     1136.05     1026.00     43.21 o 
   2   2   3      462.62      425.01     13.07 o 
   4   2   3      588.19      563.55     17.82 o 
   6   2   3      483.44      467.57     16.25 o 
   8   2   3      649.49      704.80     22.91 o 
  10   2   3      309.97      348.30     17.84 o 
  12   2   3      428.01      408.92     23.59 o 
  14   2   3     2355.33     2332.60     98.35 o 
  16   2   3      374.53      362.98     23.86 o 
  18   2   3       72.82      108.84     14.69 o 
  20   2   3        6.61       24.56      9.13 o 
  22   2   3      145.57      156.49     19.82 o 
 -23   3   3      250.03      247.96     25.65 o 
 -21   3   3       95.60      105.00     16.79 o 
 -19   3   3      748.36      743.10     42.86 o 
 -17   3   3      173.26      170.24     18.19 o 
 -15   3   3       93.53       93.77     13.60 o 
 -13   3   3     1068.14     1144.95     51.49 o 
 -11   3   3     1146.76     1211.51     53.35 o 
  -9   3   3        4.85        4.24      4.16 o 
  -7   3   3      177.86      242.29     15.12 o 
  -5   3   3      740.03      725.11     33.81 o 
  -3   3   3     2072.71     2197.45     88.52 o 
  -1   3   3      590.32      591.40     27.75 o 
   1   3   3      682.12      683.38     30.47 o 
   3   3   3     4765.27     5072.94    134.03 o 
   5   3   3      234.59      241.46     10.26 o 
   7   3   3      175.68      155.87      8.00 o 
   9   3   3      121.54      148.06     20.38 o 
  11   3   3      458.09      410.58     17.99 o 
  13   3   3     4373.49     4408.61    183.53 o 
  15   3   3      675.03      670.90     36.53 o 
  17   3   3      189.56      181.94     18.26 o 
  19   3   3       26.45       31.51      9.60 o 
  21   3   3       24.34       24.40     10.38 o 
 -22   4   3      182.81      156.91     21.68 o 
 -20   4   3      364.12      337.45     26.97 o 
 -18   4   3      482.21      544.69     33.34 o 
 -16   4   3       69.78       73.72     13.06 o 
 -14   4   3      897.20      846.47     43.79 o 
 -12   4   3      665.29      568.94     34.12 o 
 -10   4   3      610.59      570.38     31.59 o 
  -8   4   3      269.05      282.00     18.11 o 
  -6   4   3      693.72      691.23     33.26 o 
  -4   4   3     2093.91     2038.98     83.12 o 
  -2   4   3       29.47       37.42      6.84 o 
   0   4   3     1260.49     1223.17     51.92 o 
   2   4   3      910.45      936.74     40.96 o 
   4   4   3       34.65       23.82      6.02 o 
   6   4   3       34.23       36.62      4.33 o 
   8   4   3      140.74      139.06      8.19 o 
  10   4   3      701.58      710.17     25.44 o 
  12   4   3      185.15      184.78     15.58 o 
  14   4   3      371.73      353.11     24.17 o 
  16   4   3      393.20      346.08     25.03 o 
  18   4   3      126.10      117.55     16.75 o 
  20   4   3       12.93       26.42     10.61 o 
 -19   5   3       12.28       14.81      9.64 o 
 -17   5   3       39.50       38.94     10.84 o 
 -15   5   3      191.49      197.33     20.01 o 
 -13   5   3       36.07       48.26     10.61 o 
 -11   5   3      125.56      104.06     13.37 o 
  -9   5   3      130.70      102.16     12.40 o 
  -7   5   3      682.07      615.10     32.10 o 
  -5   5   3      577.38      552.93     30.08 o 
  -3   5   3     4300.45     4110.64    161.30 o 
  -1   5   3        5.94       10.45      5.48 o 
   1   5   3      131.68      113.04     11.54 o 
   3   5   3     2216.48     2136.05     84.36 o 
   5   5   3      323.47      302.09     19.31 o 
   7   5   3      100.20       92.76     11.42 o 
   9   5   3      925.15      893.14     43.13 o 
  11   5   3      219.32      228.57     17.84 o 
 -11  -7   4       30.97       56.85     16.13 o 
  -9  -7   4       54.97       63.69     10.08 o 
  -7  -7   4      224.07      224.88     22.60 o 
  -5  -7   4        2.58       -5.60      5.23 o 
  -3  -7   4       52.61       54.54      8.63 o 
  -1  -7   4       64.67       68.87      8.99 o 
   1  -7   4       53.54       74.78      8.44 o 
   3  -7   4      164.18      176.63     20.51 o 
   5  -7   4       43.65       38.93      6.72 o 
   7  -7   4       69.66       71.80     11.10 o 
   9  -7   4       68.49       87.68     14.22 o 
  11  -7   4       35.24       71.81     16.09 o 
 -16  -6   4      112.45      110.89     12.60 o 
 -14  -6   4       14.00       28.42      7.75 o 
 -12  -6   4      497.94      530.11     40.94 o 
 -10  -6   4      276.85      266.62     16.23 o 
  -8  -6   4      191.93      223.83     34.33 o 
  -6  -6   4      293.78      315.93     17.21 o 
  -4  -6   4      309.53      267.98     17.88 o 
  -2  -6   4      390.95      322.83     33.26 o 
   0  -6   4      328.12      320.12     14.14 o 
   2  -6   4       46.96       41.25      8.83 o 
   4  -6   4       43.56       47.47      6.55 o 
   6  -6   4      345.46      329.24     14.36 o 
   8  -6   4       20.48       18.58      5.20 o 
  10  -6   4       12.03       14.55      5.99 o 
  12  -6   4       24.08       31.34      7.34 o 
 -19  -5   4        4.58       13.25     10.76 o 
 -17  -5   4      114.90      118.47     12.85 o 
 -15  -5   4      366.95      374.29     24.95 o 
 -13  -5   4      341.31      361.84     27.49 o 
 -11  -5   4      240.37      241.87     14.24 o 
  -9  -5   4       30.94       39.09      8.22 o 
  -7  -5   4      660.74      659.83     50.65 o 
  -5  -5   4       61.87       54.55      8.32 o 
  -3  -5   4      646.50      623.38     47.00 o 
  -1  -5   4     1326.00     1300.45     44.85 o 
   1  -5   4      923.33      836.25     31.72 o 
   3  -5   4      646.64      633.00     20.79 o 
   5  -5   4      841.83      839.71     25.98 o 
   7  -5   4      365.21      317.56     13.21 o 
   9  -5   4      216.82      189.33     15.11 o 
  11  -5   4      151.59      154.23     11.35 o 
  13  -5   4      180.98      180.70     16.94 o 
  15  -5   4      170.93      222.26     14.18 o 
  17  -5   4       32.08       23.38      9.62 o 
 -22  -4   4      127.64      131.89     20.71 o 
 -20  -4   4      245.89      227.33     24.83 o 
 -18  -4   4      103.88       92.06     15.31 o 
 -16  -4   4      351.76      357.62     18.26 o 
 -14  -4   4       33.29       39.39      7.33 o 
 -12  -4   4     1141.74     1219.75     41.88 o 
 -10  -4   4      287.05      276.38     14.38 o 
  -8  -4   4      246.56      250.47     13.19 o 
  -6  -4   4      427.85      363.85     16.70 o 
  -4  -4   4      433.93      389.08     27.18 o 
  -2  -4   4     1799.53     1681.06     53.86 o 
   0  -4   4      122.00      124.74      9.20 o 
   2  -4   4      798.02      859.14     23.29 o 
   4  -4   4      433.61      427.87     12.21 o 
   6  -4   4      191.88      185.34      8.97 o 
   8  -4   4      242.60      227.70     19.24 o 
  10  -4   4       37.27       36.99      5.88 o 
  12  -4   4      972.66      933.94     44.22 o 
  14  -4   4      716.04      756.90     27.81 o 
  16  -4   4       42.52       49.77      7.34 o 
  18  -4   4       89.28      128.59     18.54 o 
  20  -4   4       90.33      129.33     12.76 o 
 -23  -3   4      277.38      268.21     27.12 o 
 -21  -3   4       98.34       91.82     10.57 o 
 -19  -3   4       10.19        3.73      7.81 o 
 -17  -3   4       55.64       60.75      7.91 o 
 -15  -3   4      347.43      338.55     37.67 o 
 -13  -3   4      640.06      571.42     18.22 o 
 -11  -3   4      954.51      869.98     24.26 o 
  -9  -3   4     4837.25     4774.40    142.79 o 
  -7  -3   4     2093.42     2229.68     53.01 o 
  -5  -3   4     1262.99     1305.39     35.88 o 
  -3  -3   4      114.30      123.43      8.13 o 
  -1  -3   4     3130.94     3245.01     79.83 o 
   1  -3   4      344.39      287.44     12.83 o 
   3  -3   4     1969.72     1929.51     79.00 o 
   5  -3   4      633.91      603.49     18.29 o 
   7  -3   4      448.46      429.18     16.70 o 
   9  -3   4      714.94      678.70     39.33 o 
  11  -3   4      187.06      215.30     10.42 o 
  13  -3   4      338.61      341.81     21.33 o 
  15  -3   4     1023.17     1048.77     35.79 o 
  17  -3   4      148.55      141.26     11.52 o 
  19  -3   4       59.90       96.88     10.57 o 
  21  -3   4      116.82      163.44     13.85 o 
 -24  -2   4       16.92       12.59      9.21 o 
 -22  -2   4      231.28      240.19     20.83 o 
 -20  -2   4      160.06      166.63     17.60 o 
 -18  -2   4       42.37       36.14      9.05 o 
 -16  -2   4     1518.18     1525.73     65.09 o 
 -14  -2   4     2370.57     2324.01     68.81 o 
 -12  -2   4     2707.86     2509.35     89.18 o 
 -10  -2   4     1024.69     1089.16     27.93 o 
  -8  -2   4      546.80      560.35     15.74 o 
  -6  -2   4     9257.90    10100.67    358.57 o 
  -4  -2   4      245.67      286.21     16.89 o 
  -2  -2   4     9397.06     9750.25    220.16 o 
   0  -2   4     6381.23     6562.04    149.47 o 
   2  -2   4     1549.00     1490.65     35.39 o 
   4  -2   4      869.51      796.34     21.66 o 
   6  -2   4     1628.60     1535.99     47.26 o 
   8  -2   4      852.96      724.64     28.04 o 
  10  -2   4       69.26       90.02      5.96 o 
  12  -2   4      236.82      232.53     15.89 o 
  14  -2   4     3965.18     3906.65    111.00 o 
  16  -2   4      671.45      671.06     37.38 o 
  18  -2   4      124.51      149.43     11.91 o 
  20  -2   4       16.91       13.95      8.28 o 
  22  -2   4       26.58       54.87     13.52 o 
 -25  -1   4       52.03       64.16     14.38 o 
 -23  -1   4        4.44       19.66      8.67 o 
 -21  -1   4       62.62       73.64     12.28 o 
 -19  -1   4       23.31       20.44      7.50 o 
 -17  -1   4      501.37      483.52     28.48 o 
 -15  -1   4     2287.44     2279.71     93.65 o 
 -13  -1   4     1447.89     1389.26     58.44 o 
 -11  -1   4     1210.81     1166.09     49.27 o 
  -9  -1   4      839.79      809.59     28.43 o 
  -7  -1   4     7320.83     7707.43    208.67 o 
  -5  -1   4     4946.10     5284.80    147.75 o 
  -3  -1   4     3707.42     3644.81    100.95 o 
  -1  -1   4     9562.22     9803.55    218.70 o 
   1  -1   4     8515.97     9018.68    203.35 o 
   3  -1   4     7286.17     7302.25    163.38 o 
   5  -1   4     2569.97     2652.15     54.26 o 
   7  -1   4     2133.63     1901.33     71.38 o 
   9  -1   4      716.97      679.06     31.28 o 
  11  -1   4        5.32        4.78      3.89 o 
  13  -1   4      708.53      694.93     24.77 o 
  15  -1   4     1146.40     1082.60     35.37 o 
  17  -1   4       35.33       41.85      9.71 o 
  19  -1   4      359.71      362.67     25.38 o 
  21  -1   4      126.73      122.37     18.15 o 
  23  -1   4       55.87       86.97     15.43 o 
 -24   0   4        1.84       16.94      8.98 o 
 -22   0   4       45.41       57.47     12.12 o 
 -20   0   4        9.18       17.60      7.93 o 
 -18   0   4        2.00        1.24      5.25 o 
 -16   0   4      183.91      189.01     15.89 o 
 -14   0   4      312.82      318.72     20.13 o 
 -12   0   4     2403.79     2451.00    100.02 o 
 -10   0   4      591.34      538.36     27.01 o 
  -8   0   4     5508.26     5300.15    144.06 o 
  -6   0   4      704.92      669.79     20.99 o 
  -4   0   4     1412.20     1647.30     46.57 o 
  -2   0   4     4361.48     4753.00    128.29 o 
   0   0   4       17.41       23.44      2.63 o 
   2   0   4    15711.95    15226.07    404.85 o 
   4   0   4     9208.94     9337.07    249.76 o 
   6   0   4     4904.26     4875.36    132.48 o 
   8   0   4     2714.50     3013.76     84.00 o 
  10   0   4     2421.79     2559.99     72.83 o 
  12   0   4      573.70      569.73     20.73 o 
  14   0   4     2006.45     1875.81     80.63 o 
  16   0   4       19.09       15.58      6.76 o 
  18   0   4      253.77      246.33     19.86 o 
  20   0   4       63.51       89.18     14.84 o 
  22   0   4      345.77      351.52     27.05 o 
  24   0   4       13.03       15.19     11.11 o 
 -25   1   4       52.38       68.16     14.84 o 
 -23   1   4        3.29       16.55      8.86 o 
 -21   1   4       66.12       75.70     13.68 o 
 -19   1   4       22.55       25.06      8.70 o 
 -17   1   4      507.26      503.58     29.73 o 
 -15   1   4     2315.84     2190.45     94.62 o 
 -13   1   4     1449.62     1270.77     59.03 o 
 -11   1   4     1237.65     1084.87     50.13 o 
  -9   1   4      809.42      780.37     36.80 o 
  -7   1   4     7403.34     7825.70    295.80 o 
  -5   1   4     4906.57     5116.44    141.09 o 
  -3   1   4     3758.73     3768.05    100.64 o 
  -1   1   4     9341.04     9503.65    258.68 o 
   1   1   4     8557.87     8964.16    339.55 o 
   3   1   4     7125.75     7071.95    193.56 o 
   5   1   4     2564.73     2675.76     73.88 o 
   7   1   4     2092.05     1956.88     54.95 o 
   9   1   4      710.97      666.32     23.14 o 
  11   1   4        5.44        1.13      3.61 o 
  13   1   4      723.66      724.41     35.71 o 
  15   1   4     1136.07     1007.04     49.97 o 
  17   1   4       34.25       33.61      8.94 o 
  19   1   4      356.18      342.58     25.03 o 
  21   1   4      125.06      151.94     18.77 o 
  23   1   4       57.46       56.31     13.68 o 
 -24   2   4       16.30        9.68     10.38 o 
 -22   2   4      226.10      230.98     24.25 o 
 -20   2   4      159.66      162.04     19.27 o 
 -18   2   4       39.20       51.95     11.27 o 
 -16   2   4     1492.87     1388.56     66.72 o 
 -14   2   4     2368.01     2333.53     98.59 o 
 -12   2   4     2771.63     2747.62    107.25 o 
 -10   2   4     1039.06      968.88     47.60 o 
  -8   2   4      507.22      503.85     27.28 o 
  -6   2   4     9317.39    10114.54    385.06 o 
  -4   2   4      238.27      249.48     15.82 o 
  -2   2   4     9208.91     9715.42    369.63 o 
   0   2   4     6501.65     6621.33    251.46 o 
   2   2   4     1516.09     1398.43     60.39 o 
   4   2   4      891.29      819.94     24.90 o 
   6   2   4     1687.62     1584.94     45.57 o 
   8   2   4      836.29      729.91     25.96 o 
  10   2   4       70.71       76.02     10.82 o 
  12   2   4      234.41      209.72     16.13 o 
  14   2   4     3986.69     3938.07    157.15 o 
  16   2   4      658.21      696.28     36.72 o 
  18   2   4      120.31      139.54     16.52 o 
  20   2   4       15.37       11.11      7.93 o 
  22   2   4       25.58       36.80     12.12 o 
 -23   3   4      275.26      305.86     28.99 o 
 -21   3   4      103.63      126.21     18.46 o 
 -19   3   4       10.26        2.33      6.68 o 
 -17   3   4       59.78       41.19     10.38 o 
 -15   3   4      334.20      355.52     24.05 o 
 -13   3   4      662.44      621.24     32.87 o 
 -11   3   4      962.82      888.87     42.59 o 
  -9   3   4     4809.28     4965.93    189.79 o 
  -7   3   4     2104.75     2130.14     90.58 o 
  -5   3   4     1257.39     1317.13     56.42 o 
  -3   3   4      110.94      116.03     10.96 o 
  -1   3   4     3159.74     3312.47    128.97 o 
   1   3   4      351.40      303.94     10.33 o 
   3   3   4     1972.19     1993.12     55.53 o 
   5   3   4      627.80      627.20     20.34 o 
   7   3   4      452.36      431.93     15.95 o 
   9   3   4      721.74      742.56     24.59 o 
  11   3   4      187.08      181.05     15.64 o 
  13   3   4      316.01      310.17     21.22 o 
  15   3   4     1041.96     1048.38     50.91 o 
  17   3   4      152.87      144.91     16.71 o 
  19   3   4       59.52       74.42     14.11 o 
  21   3   4      117.58      158.00     19.93 o 
 -22   4   4      131.48      134.45     20.83 o 
 -20   4   4      241.57      195.23     22.65 o 
 -18   4   4      102.45       85.22     15.04 o 
 -16   4   4      352.17      321.37     24.40 o 
 -14   4   4       34.71       45.15      9.79 o 
 -12   4   4     1149.16     1156.33     56.19 o 
 -10   4   4      297.50      293.93     19.93 o 
  -8   4   4      234.50      251.38     17.49 o 
  -6   4   4      427.07      399.28     22.54 o 
  -4   4   4      425.33      430.37     23.32 o 
  -2   4   4     1824.10     1695.12     71.19 o 
   0   4   4      106.13      122.80     11.70 o 
   2   4   4      790.44      851.17     39.52 o 
   4   4   4      439.11      422.87     23.39 o 
   6   4   4      190.43      192.70     14.42 o 
   8   4   4      249.17      211.39     16.40 o 
  10   4   4       38.68       36.22      8.47 o 
  12   4   4      989.74      905.20     58.25 o 
  14   4   4      693.71      670.98     37.73 o 
  16   4   4       44.23       42.94     10.38 o 
  18   4   4       87.08       92.41     15.16 o 
  20   4   4       92.33      103.37     16.75 o 
 -19   5   4        4.58       -4.31      7.07 o 
 -17   5   4      110.05      125.94     17.72 o 
 -15   5   4      366.63      388.40     27.16 o 
 -13   5   4      347.91      331.39     24.36 o 
 -11   5   4      249.06      215.36     18.11 o 
  -9   5   4       35.42       30.04      8.24 o 
  -7   5   4      648.22      607.21     33.30 o 
  -5   5   4       64.29       56.77      9.48 o 
  -3   5   4      621.20      574.49     31.13 o 
  -1   5   4     1357.03     1376.08     58.60 o 
   1   5   4      912.47      931.49     41.54 o 
   3   5   4      620.16      591.32     31.51 o 
   5   5   4      851.01      877.29     40.96 o 
   7   5   4      360.29      325.33     20.79 o 
   9   5   4      218.36      212.48     16.75 o 
  11   5   4      151.30      178.99     17.53 o 
 -11  -7   5       14.88       28.78      8.75 o 
  -9  -7   5       47.49       60.08     13.46 o 
  -7  -7   5        0.30        1.00      6.41 o 
  -5  -7   5       24.96       18.54      6.46 o 
  -3  -7   5       46.22       51.19      8.71 o 
  -1  -7   5       10.40        6.71      5.01 o 
   1  -7   5      121.11      120.18     10.22 o 
   3  -7   5       90.05      109.59      9.94 o 
   5  -7   5       86.40       95.03     12.78 o 
   7  -7   5       26.59       33.54      6.73 o 
   9  -7   5      180.65      162.70     22.11 o 
 -16  -6   5       22.73       25.88     12.07 o 
 -14  -6   5       18.57       33.06      8.70 o 
 -12  -6   5      423.64      474.89     23.18 o 
 -10  -6   5        6.09        0.53      5.49 o 
  -8  -6   5        8.07       10.07      5.69 o 
  -6  -6   5      340.13      302.95     28.62 o 
  -4  -6   5      325.93      321.75     28.89 o 
  -2  -6   5      872.72      805.53     31.62 o 
   0  -6   5       15.11       11.75      5.34 o 
   2  -6   5      293.50      290.64     13.93 o 
   4  -6   5      184.30      206.26     11.87 o 
   6  -6   5      261.78      254.55     12.67 o 
   8  -6   5      209.98      230.55     12.24 o 
  10  -6   5       77.61      120.67     11.55 o 
  12  -6   5       33.86       52.23     12.12 o 
  14  -6   5       42.67       70.68     13.17 o 
 -19  -5   5        4.57       13.21     11.07 o 
 -17  -5   5        6.38        7.96      6.65 o 
 -15  -5   5       34.92       47.47     14.16 o 
 -13  -5   5      245.84      230.06     15.33 o 
 -11  -5   5      145.81      157.90     16.59 o 
  -9  -5   5      522.64      523.95     22.43 o 
  -7  -5   5     1461.57     1453.33     73.46 o 
  -5  -5   5     1248.09     1232.55     60.97 o 
  -3  -5   5     1521.16     1482.01     49.83 o 
  -1  -5   5      359.89      341.48     18.50 o 
   1  -5   5      429.02      394.31     18.20 o 
   3  -5   5      247.98      214.77     10.78 o 
   5  -5   5      242.42      210.44     15.11 o 
   7  -5   5      110.84      124.39      8.58 o 
   9  -5   5      467.69      447.72     16.58 o 
  11  -5   5       16.73       13.17      7.11 o 
  13  -5   5        6.96        5.32      6.96 o 
  15  -5   5       38.63       56.77      9.05 o 
  17  -5   5      229.82      287.83     17.43 o 
 -20  -4   5      293.25      296.81     29.42 o 
 -18  -4   5      125.86      153.03     20.17 o 
 -16  -4   5       46.79       59.80      9.30 o 
 -14  -4   5      456.21      447.37     22.79 o 
 -12  -4   5       34.66       53.33      7.66 o 
 -10  -4   5      353.51      378.18     17.42 o 
  -8  -4   5       46.36       55.98      7.38 o 
  -6  -4   5     1016.80     1040.75     35.52 o 
  -4  -4   5      655.53      649.27     25.63 o 
  -2  -4   5      550.17      534.94     45.29 o 
   0  -4   5       46.35       48.47      6.23 o 
   2  -4   5      275.95      255.13     13.28 o 
   4  -4   5      919.03      914.58     26.78 o 
   6  -4   5      474.25      459.62     15.83 o 
   8  -4   5      169.22      156.90      8.47 o 
  10  -4   5      577.41      612.85     24.09 o 
  12  -4   5      450.97      429.47     26.23 o 
  14  -4   5      360.97      332.36     23.08 o 
  16  -4   5       23.02       33.76      8.90 o 
  18  -4   5       29.97       60.53      9.04 o 
  20  -4   5       85.24      109.41     12.98 o 
 -23  -3   5      450.79      460.21     34.35 o 
 -21  -3   5       36.50       46.28     12.86 o 
 -19  -3   5      504.30      567.93     35.79 o 
 -17  -3   5      310.33      291.25     15.03 o 
 -15  -3   5      285.07      293.94     14.71 o 
 -13  -3   5       39.15       44.89      5.25 o 
 -11  -3   5      438.14      354.60     30.48 o 
  -9  -3   5     1316.57     1419.34     35.45 o 
  -7  -3   5      350.03      386.24     12.50 o 
  -5  -3   5      740.34      766.10     20.72 o 
  -3  -3   5      642.70      630.07     16.59 o 
  -1  -3   5     1374.04     1332.25     33.27 o 
   1  -3   5      589.51      561.56     21.49 o 
   3  -3   5     7854.07     8173.04    233.44 o 
   5  -3   5      607.40      577.30     17.51 o 
   7  -3   5       49.63       41.16      4.25 o 
   9  -3   5     1212.04     1168.71     49.47 o 
  11  -3   5      397.59      417.11     23.43 o 
  13  -3   5      712.18      706.42     35.13 o 
  15  -3   5       90.03       99.94      9.94 o 
  17  -3   5      257.03      279.39     15.24 o 
  19  -3   5        4.28       16.18      6.37 o 
  21  -3   5       47.69       51.19      9.22 o 
 -24  -2   5      179.45      182.30     15.50 o 
 -22  -2   5      610.01      633.99     37.95 o 
 -20  -2   5        6.55       19.55      5.87 o 
 -18  -2   5      174.42      171.75     12.30 o 
 -16  -2   5       38.53       44.21      6.73 o 
 -14  -2   5      814.84      808.95     27.92 o 
 -12  -2   5      910.71      833.76     28.54 o 
 -10  -2   5      545.36      458.86     17.32 o 
  -8  -2   5      795.60      723.63     26.19 o 
  -6  -2   5     5010.05     5305.65    121.13 o 
  -4  -2   5     2580.41     2728.34     70.08 o 
  -2  -2   5      298.89      277.31      8.91 o 
   0  -2   5      925.32      938.83     23.48 o 
   2  -2   5       36.53       47.92      3.91 o 
   4  -2   5      308.56      332.72      9.16 o 
   6  -2   5     5051.05     5157.98    122.31 o 
   8  -2   5      448.22      408.34     15.44 o 
  10  -2   5      112.27      120.70     11.62 o 
  12  -2   5       59.57       67.03      9.95 o 
  14  -2   5      880.85      873.17     30.95 o 
  16  -2   5       52.01       60.71     10.67 o 
  18  -2   5       49.01       36.27      6.70 o 
  20  -2   5      120.97      146.19     12.80 o 
  22  -2   5        6.67        5.25      8.82 o 
 -25  -1   5       67.94       98.78     17.88 o 
 -23  -1   5      530.72      528.60     34.93 o 
 -21  -1   5      170.09      180.27     19.04 o 
 -19  -1   5      587.63      575.58     33.19 o 
 -17  -1   5        1.24        6.72      5.75 o 
 -15  -1   5      583.85      572.05     21.95 o 
 -13  -1   5     3083.53     3066.16     85.25 o 
 -11  -1   5      472.99      428.71     16.74 o 
  -9  -1   5      534.59      541.70     18.60 o 
  -7  -1   5      273.23      245.69     10.21 o 
  -5  -1   5     8024.59     8296.85    223.75 o 
  -3  -1   5     6297.39     6564.07    149.63 o 
  -1  -1   5     2081.71     2003.81     47.53 o 
   1  -1   5     1060.11     1062.55     28.19 o 
   3  -1   5     6338.26     6377.66    143.82 o 
   5  -1   5     2897.49     2897.47     58.88 o 
   7  -1   5      791.20      796.72     21.05 o 
   9  -1   5     1154.72     1084.13     48.34 o 
  11  -1   5     1877.23     1762.77     73.09 o 
  13  -1   5      256.95      252.31     12.62 o 
  15  -1   5      382.81      384.68     16.99 o 
  17  -1   5        5.41        9.24      4.65 o 
  19  -1   5      549.57      578.22     35.21 o 
  21  -1   5       22.95       29.38      9.79 o 
  23  -1   5       27.19       34.27     12.12 o 
 -24   0   5       89.11      105.70     17.49 o 
 -22   0   5      568.83      607.33     37.34 o 
 -20   0   5      571.60      588.87     35.21 o 
 -18   0   5      664.92      672.81     37.11 o 
 -16   0   5     1698.41     1529.96     68.66 o 
 -14   0   5      798.67      709.65     35.94 o 
 -12   0   5        0.47        2.33      3.81 o 
 -10   0   5       59.02       72.25      5.98 o 
  -8   0   5     1509.27     1456.98     42.83 o 
  -6   0   5     5247.24     5272.41    143.31 o 
  -4   0   5     3677.20     4053.54    110.78 o 
  -2   0   5    13046.78    13764.19    366.98 o 
   0   0   5     1690.11     1573.80     44.71 o 
   2   0   5     2968.99     2782.50     76.87 o 
   4   0   5     3503.90     3268.56     90.01 o 
   6   0   5     1279.99     1318.96     39.04 o 
   8   0   5     1532.88     1423.98     42.36 o 
  10   0   5      326.22      307.42     17.80 o 
  12   0   5     1305.32     1156.72     36.76 o 
  14   0   5      783.07      743.38     26.53 o 
  16   0   5      367.82      402.97     26.11 o 
  18   0   5       72.36       45.12     10.73 o 
  20   0   5      147.05      158.82     19.47 o 
  22   0   5       13.56       14.69      8.90 o 
 -25   1   5       64.87       94.62     17.45 o 
 -23   1   5      540.91      571.62     36.76 o 
 -21   1   5      171.97      184.35     20.60 o 
 -19   1   5      592.36      571.62     34.47 o 
 -17   1   5        1.19       13.37      6.57 o 
 -15   1   5      564.04      570.45     31.94 o 
 -13   1   5     3087.01     2768.95    120.46 o 
 -11   1   5      471.29      465.57     25.03 o 
  -9   1   5      511.80      502.20     17.83 o 
  -7   1   5      241.68      218.21      9.41 o 
  -5   1   5     7919.88     8338.87    223.37 o 
  -3   1   5     6392.64     6584.08    176.86 o 
  -1   1   5     2065.71     2033.63     56.27 o 
   1   1   5     1062.76     1006.08     30.42 o 
   3   1   5     6201.38     6244.18    170.62 o 
   5   1   5     2940.93     2865.44     80.16 o 
   7   1   5      791.59      842.71     26.17 o 
   9   1   5     1175.47     1118.73     28.28 o 
  11   1   5     1855.02     1730.84     76.69 o 
  13   1   5      251.67      237.00     17.60 o 
  15   1   5      382.23      361.82     23.74 o 
  17   1   5        6.36       22.62      8.12 o 
  19   1   5      539.73      579.97     35.13 o 
  21   1   5       23.66       27.08     10.41 o 
  23   1   5       26.16       44.73     12.63 o 
 -24   2   5      186.73      223.91     25.30 o 
 -22   2   5      597.52      628.63     39.71 o 
 -20   2   5        5.45       14.77      8.47 o 
 -18   2   5      170.16      136.75     17.33 o 
 -16   2   5       39.75       39.75      9.56 o 
 -14   2   5      796.07      743.22     40.18 o 
 -12   2   5      923.22      878.14     42.05 o 
 -10   2   5      533.57      466.19     25.84 o 
  -8   2   5      818.95      723.88     22.72 o 
  -6   2   5     4904.26     5146.98    204.40 o 
  -4   2   5     2557.31     2785.04    110.36 o 
  -2   2   5      310.36      306.79     17.45 o 
   0   2   5      921.87      896.25     41.15 o 
   2   2   5       32.17       35.05      6.49 o 
   4   2   5      327.52      384.05     20.09 o 
   6   2   5     5043.30     5098.86    140.25 o 
   8   2   5      449.69      443.55     35.58 o 
  10   2   5      117.06      144.20      9.60 o 
  12   2   5       57.48       61.01     16.22 o 
  14   2   5      880.84      900.17     43.76 o 
  16   2   5       53.26       38.12      9.64 o 
  18   2   5       53.98       32.87      9.33 o 
  20   2   5      121.46      132.08     17.53 o 
  22   2   5        6.93       19.55     10.30 o 
 -23   3   5      449.27      406.66     32.56 o 
 -21   3   5       36.96       33.96     11.11 o 
 -19   3   5      510.44      497.40     34.04 o 
 -17   3   5      298.35      265.64     22.03 o 
 -15   3   5      291.49      297.35     22.15 o 
 -13   3   5       36.88       61.40     10.84 o 
 -11   3   5      430.88      366.75     23.20 o 
  -9   3   5     1303.01     1257.68     60.89 o 
  -7   3   5      379.77      405.11     23.08 o 
  -5   3   5      725.49      751.19     36.92 o 
  -3   3   5      629.05      564.70     30.23 o 
  -1   3   5     1370.35     1436.86     58.95 o 
   1   3   5      601.52      621.78     19.05 o 
   3   3   5     7824.19     8167.93    219.81 o 
   5   3   5      591.39      571.07     19.66 o 
   7   3   5       48.41       29.11      4.55 o 
   9   3   5     1209.98     1213.34     37.89 o 
  11   3   5      406.89      374.58     16.60 o 
  13   3   5      698.37      628.86     33.96 o 
  15   3   5       91.81       91.79     13.52 o 
  17   3   5      255.67      236.42     20.60 o 
  19   3   5        3.71        1.87      7.23 o 
  21   3   5       47.57       51.41     13.21 o 
 -20   4   5      295.81      382.26     28.76 o 
 -18   4   5      131.02      157.46     19.35 o 
 -16   4   5       47.19       44.22     11.23 o 
 -14   4   5      455.97      426.67     28.33 o 
 -12   4   5       37.37       45.43     10.34 o 
 -10   4   5      340.97      324.32     22.77 o 
  -8   4   5       45.95       44.53      8.47 o 
  -6   4   5     1028.06      949.68     47.10 o 
  -4   4   5      646.11      671.72     33.69 o 
  -2   4   5      547.62      552.31     28.76 o 
   0   4   5       43.46       37.62      7.85 o 
   2   4   5      284.84      302.09     18.26 o 
   4   4   5      932.53      952.36     43.76 o 
   6   4   5      458.20      464.87     26.23 o 
   8   4   5      175.01      154.58     14.92 o 
  10   4   5      566.65      605.89     33.50 o 
  12   4   5      471.91      439.42     27.55 o 
 -19   5   5        4.51       15.35     10.03 o 
 -17   5   5        6.08        5.52      7.38 o 
 -15   5   5       35.79       56.46     11.89 o 
 -13   5   5      233.11      226.24     19.70 o 
 -11   5   5      147.63      121.05     15.19 o 
  -9   5   5      523.81      467.63     28.99 o 
  -7   5   5     1497.17     1374.33     64.04 o 
  -5   5   5     1186.94     1192.36     56.03 o 
  -3   5   5     1525.45     1470.16     65.44 o 
  -1   5   5      364.12      333.65     21.88 o 
   1   5   5      419.72      357.00     22.89 o 
   3   5   5      250.97      225.03     16.90 o 
   5   5   5      244.35      214.39     16.59 o 
   7   5   5      107.72      110.87     13.60 o 
   9   5   5      467.66      434.33     27.20 o 
  11   5   5       16.86       11.42      8.35 o 
  13   5   5        6.92       10.45      9.33 o 
 -16   6   5       21.93       20.67      9.64 o 
 -14   6   5       16.69       17.49      8.78 o 
 -12   6   5      427.02      433.59     29.53 o 
 -10   6   5        7.25       17.02      8.24 o 
  -8   6   5        7.03        3.46      6.41 o 
  -6   6   5      334.00      338.23     22.73 o 
  -4   6   5      345.04      312.19     21.72 o 
  -2   6   5      858.73      783.40     40.26 o 
  -9  -7   6      101.34      111.04     12.65 o 
  -7  -7   6      128.51      133.04     13.13 o 
  -5  -7   6      104.55       99.06     15.45 o 
  -3  -7   6       78.86       68.16     10.30 o 
  -1  -7   6       84.32       89.64      9.41 o 
   1  -7   6        5.73       13.70      5.68 o 
   3  -7   6       44.76       47.86      7.26 o 
   5  -7   6       95.14      126.58     11.91 o 
   7  -7   6        1.42        6.45      6.30 o 
 -14  -6   6       18.30       24.58      8.26 o 
 -12  -6   6       56.82       71.00     22.62 o 
 -10  -6   6      142.39      157.16     18.63 o 
  -8  -6   6      106.09      108.21     17.66 o 
  -6  -6   6      196.49      241.60     15.73 o 
  -4  -6   6      332.21      315.84     17.41 o 
  -2  -6   6      318.06      289.79     16.53 o 
   0  -6   6      483.36      483.45     22.35 o 
   2  -6   6       51.38       68.28      7.76 o 
   4  -6   6       15.38       18.28      6.07 o 
   6  -6   6      314.26      309.18     14.30 o 
   8  -6   6      153.76      158.57     15.62 o 
  10  -6   6       21.34       29.07      9.91 o 
  12  -6   6        1.62        4.43      8.78 o 
 -19  -5   6       12.70       17.49     10.61 o 
 -17  -5   6      145.22      154.39     14.52 o 
 -15  -5   6      487.82      470.90     46.73 o 
 -13  -5   6       30.20       42.19     13.04 o 
 -11  -5   6       99.10      112.24     10.76 o 
  -9  -5   6       20.11       17.78      5.86 o 
  -7  -5   6      167.26      171.57     12.42 o 
  -5  -5   6      647.95      633.17     26.02 o 
  -3  -5   6      178.59      185.03     12.68 o 
  -1  -5   6      408.11      369.02     17.94 o 
   1  -5   6      123.14      137.24     12.38 o 
   3  -5   6       23.36       20.08      4.60 o 
   5  -5   6       16.98       10.71      3.72 o 
   7  -5   6      370.30      392.19     18.28 o 
   9  -5   6      456.56      475.21     29.14 o 
  11  -5   6      292.19      326.42     22.58 o 
  13  -5   6      148.58      170.48     17.49 o 
  15  -5   6       62.32      102.08     15.23 o 
 -20  -4   6        5.22       -1.24     10.96 o 
 -18  -4   6       24.94       26.19     12.20 o 
 -16  -4   6      167.36      225.15     23.32 o 
 -14  -4   6        8.91        4.74      5.37 o 
 -12  -4   6      127.57      124.10     11.09 o 
 -10  -4   6     1150.34     1165.10     40.67 o 
  -8  -4   6     1532.64     1541.74     50.44 o 
  -6  -4   6      853.63      878.92     31.87 o 
  -4  -4   6      680.67      649.01     25.11 o 
  -2  -4   6     3008.37     3024.83     92.16 o 
   0  -4   6      675.42      644.28     65.77 o 
   2  -4   6      128.18      121.97      9.37 o 
   4  -4   6      242.89      234.68     10.40 o 
   6  -4   6      325.69      280.98     11.58 o 
   8  -4   6       27.74       51.82      6.77 o 
  10  -4   6      408.39      476.72     27.47 o 
  12  -4   6      486.45      459.12     28.25 o 
  14  -4   6        1.28        0.08      5.52 o 
  16  -4   6        1.81        1.13      5.49 o 
  18  -4   6        1.91        4.10      7.81 o 
 -23  -3   6      386.08      395.59     32.06 o 
 -21  -3   6      199.84      201.17     23.55 o 
 -19  -3   6       18.89       19.82     10.26 o 
 -17  -3   6       97.26      134.18     17.80 o 
 -15  -3   6       48.78       64.89     12.94 o 
 -13  -3   6      189.09      181.94     18.89 o 
 -11  -3   6      179.94      201.64     12.09 o 
  -9  -3   6     1782.39     1770.76     78.36 o 
  -7  -3   6      592.46      578.45     22.01 o 
  -5  -3   6     1562.83     1436.06    128.92 o 
  -3  -3   6      149.55      150.92     11.68 o 
  -1  -3   6      482.77      450.40     26.89 o 
   1  -3   6     1878.06     1897.43     45.86 o 
   3  -3   6      151.12      171.64     22.03 o 
   5  -3   6      397.83      402.16     13.18 o 
   7  -3   6       56.09       49.83      5.78 o 
   9  -3   6      957.13      953.64     45.27 o 
  11  -3   6      839.69      870.41     41.11 o 
  13  -3   6       16.52       10.06      6.61 o 
  15  -3   6      571.83      562.49     32.10 o 
  17  -3   6       31.12       36.66      7.47 o 
  19  -3   6       86.33       90.24     11.42 o 
 -24  -2   6      133.58      168.76     14.97 o 
 -22  -2   6      356.09      336.56     18.94 o 
 -20  -2   6       17.64       19.65      9.38 o 
 -18  -2   6       31.69       29.56      6.37 o 
 -16  -2   6     1232.72     1118.69     38.14 o 
 -14  -2   6     1593.82     1530.55     48.21 o 
 -12  -2   6       30.82       35.78      5.52 o 
 -10  -2   6      345.86      331.22     26.79 o 
  -8  -2   6     2591.50     2629.58     62.33 o 
  -6  -2   6      119.75       99.27      7.51 o 
  -4  -2   6      249.95      269.25     10.04 o 
  -2  -2   6     5533.18     6042.29    137.77 o 
   0  -2   6     8462.55     9146.61    205.80 o 
   2  -2   6      299.32      276.67      9.17 o 
   4  -2   6      311.90      298.00      9.69 o 
   6  -2   6     1071.62     1095.23     33.96 o 
   8  -2   6      845.21      780.37     36.96 o 
  10  -2   6      323.38      303.88     19.90 o 
  12  -2   6       11.08        4.31      5.71 o 
  14  -2   6      116.17      108.81     12.82 o 
  16  -2   6       10.13        7.10      4.86 o 
  18  -2   6       28.61       34.53     16.38 o 
  20  -2   6        7.45        9.06      6.15 o 
 -23  -1   6       85.86      109.72     18.42 o 
 -21  -1   6      841.73      785.34     31.12 o 
 -19  -1   6       25.41       27.38      6.52 o 
 -17  -1   6     3288.09     3246.12     95.14 o 
 -15  -1   6      847.32      830.79     29.11 o 
 -13  -1   6      482.28      411.72     20.13 o 
 -11  -1   6      483.47      516.29     18.57 o 
  -9  -1   6     1306.81     1249.31     38.27 o 
  -7  -1   6     3882.36     4172.87    116.80 o 
  -5  -1   6     4868.10     5513.46    148.81 o 
  -3  -1   6      104.14      100.09      6.49 o 
  -1  -1   6     3634.62     4059.93    112.96 o 
   1  -1   6     2855.95     2802.99     98.65 o 
   3  -1   6      246.54      231.74      7.63 o 
   5  -1   6      943.30      951.00     23.89 o 
   7  -1   6      522.67      545.70     18.89 o 
   9  -1   6     1088.25     1030.27     47.06 o 
  11  -1   6      746.83      763.89     35.91 o 
  13  -1   6      158.04      149.61     14.34 o 
  15  -1   6       44.27       35.44      6.22 o 
  17  -1   6       18.94       26.30      6.17 o 
  19  -1   6      139.41      107.83     16.98 o 
  21  -1   6        2.41       19.35      9.87 o 
 -24   0   6       61.90       63.61     14.42 o 
 -22   0   6        4.75        7.97      7.69 o 
 -20   0   6        6.80        9.83      7.15 o 
 -18   0   6      110.65      104.88     14.46 o 
 -16   0   6      195.28      221.20     22.67 o 
 -14   0   6      459.83      474.66     20.32 o 
 -12   0   6      690.39      632.16     28.93 o 
 -10   0   6       56.22       45.07      9.97 o 
  -8   0   6     4019.16     3759.25    104.29 o 
  -6   0   6     1828.82     1599.06     46.69 o 
  -4   0   6       70.99       52.39      4.75 o 
  -2   0   6       36.99       31.53      3.75 o 
   0   0   6     8036.52     8357.98    224.55 o 
   2   0   6      571.65      585.69     19.27 o 
   4   0   6      515.46      517.43     17.66 o 
   6   0   6     1129.10     1174.43     35.59 o 
   8   0   6      232.48      241.78     11.09 o 
  10   0   6      728.31      637.48     22.60 o 
  12   0   6     1092.14     1016.62     63.40 o 
  14   0   6      805.21      718.51     26.25 o 
  16   0   6       17.86       15.50      7.07 o 
  18   0   6       71.54       70.88     13.17 o 
  20   0   6       99.09       91.51     16.09 o 
  22   0   6       48.48       30.15     11.97 o 
 -23   1   6       85.17      106.16     17.41 o 
 -21   1   6      848.41      865.43     46.83 o 
 -19   1   6       26.95       22.89      8.39 o 
 -17   1   6     3293.37     3310.49    135.93 o 
 -15   1   6      855.96      806.79     41.89 o 
 -13   1   6      462.94      423.44     16.59 o 
 -11   1   6      477.10      458.64     55.43 o 
  -9   1   6     1317.10     1248.38     37.74 o 
  -7   1   6     3992.53     4292.55    116.40 o 
  -5   1   6     4734.82     5391.37    148.18 o 
  -3   1   6      114.47      113.13      8.10 o 
  -1   1   6     3698.98     3947.87    109.77 o 
   1   1   6     2865.71     2890.65     78.46 o 
   3   1   6      238.48      227.95      9.61 o 
   5   1   6      944.01      932.31     29.23 o 
   7   1   6      513.51      523.90     18.78 o 
   9   1   6     1127.77     1093.15     46.86 o 
  11   1   6      721.44      711.26     25.11 o 
  13   1   6      160.83      174.71     16.01 o 
  15   1   6       40.94       36.22      8.67 o 
  17   1   6       17.70       31.01     10.03 o 
  19   1   6      136.73      132.98     17.60 o 
  21   1   6        2.75        2.99      7.85 o 
 -24   2   6      127.49      128.97     20.32 o 
 -22   2   6      361.38      401.53     29.61 o 
 -20   2   6       16.02       19.97      9.02 o 
 -18   2   6       26.05       18.73      8.98 o 
 -16   2   6     1223.49     1163.41     55.96 o 
 -14   2   6     1602.92     1562.18     69.83 o 
 -12   2   6       32.07       29.77      7.81 o 
 -10   2   6      336.67      340.37     21.22 o 
  -8   2   6     2614.19     2483.37    106.01 o 
  -6   2   6      119.75      103.52      5.17 o 
  -4   2   6      279.55      314.22     18.54 o 
  -2   2   6     5471.72     5970.45    162.65 o 
   0   2   6     8486.63     8962.97    243.34 o 
   2   2   6      304.53      287.56     11.10 o 
   4   2   6      322.57      303.22     18.77 o 
   6   2   6     1097.06     1126.84     50.01 o 
   8   2   6      811.61      776.49     27.55 o 
  10   2   6      318.52      343.40     15.95 o 
  12   2   6       13.33        9.28      4.48 o 
  14   2   6      121.40      120.97     14.14 o 
  16   2   6       12.27       29.26      8.86 o 
  18   2   6       27.31       36.02     10.61 o 
  20   2   6        7.88       12.32      8.47 o 
 -23   3   6      392.47      381.67     31.05 o 
 -21   3   6      195.51      242.95     24.56 o 
 -19   3   6       18.86       31.63     10.45 o 
 -17   3   6       96.33       97.07     15.16 o 
 -15   3   6       46.17       51.64     11.31 o 
 -13   3   6      190.63      216.13     17.76 o 
 -11   3   6      185.81      213.88     17.18 o 
  -9   3   6     1768.75     1788.38     77.17 o 
  -7   3   6      601.35      560.19     30.70 o 
  -5   3   6     1523.39     1495.57     64.08 o 
  -3   3   6      153.99      168.57     13.68 o 
  -1   3   6      490.98      492.93     25.92 o 
   1   3   6     1822.97     1878.03     79.58 o 
   3   3   6      146.89      181.42      8.75 o 
   5   3   6      397.08      356.51     15.78 o 
   7   3   6       49.53       41.98      5.58 o 
   9   3   6      978.95      965.03     32.12 o 
  11   3   6      833.78      796.57     40.32 o 
  13   3   6       21.31        8.84      5.30 o 
  15   3   6      571.10      559.11     32.21 o 
  17   3   6       30.86       23.63      9.33 o 
  19   3   6       84.71       70.10     14.07 o 
 -20   4   6        5.15       18.57     10.26 o 
 -18   4   6       26.77       56.27     12.98 o 
 -16   4   6      163.86      205.95     21.29 o 
 -14   4   6       10.59       14.03      7.19 o 
 -12   4   6      124.36      120.19     15.16 o 
 -10   4   6     1172.76     1155.52     55.37 o 
  -8   4   6     1474.69     1489.32     68.31 o 
  -6   4   6      900.56      878.92     43.44 o 
  -4   4   6      678.16      642.96     34.08 o 
  -2   4   6     3028.68     3053.83    123.73 o 
   0   4   6      638.19      572.36     32.18 o 
   2   4   6      119.98       93.03     12.20 o 
   4   4   6      242.14      220.53     17.21 o 
   6   4   6      327.18      274.11     19.51 o 
   8   4   6       28.65       29.92      8.67 o 
  10   4   6      410.78      420.15     27.55 o 
  12   4   6      496.62      488.46     30.43 o 
  14   4   6        0.90       16.86     10.10 o 
 -19   5   6       12.63       13.64      9.91 o 
 -17   5   6      139.04      126.60     18.81 o 
 -15   5   6      498.38      526.23     33.26 o 
 -13   5   6       30.14       23.12      8.67 o 
 -11   5   6       98.13      109.97     15.31 o 
  -9   5   6       22.58        5.63      6.80 o 
  -7   5   6      169.95      185.28     17.84 o 
  -5   5   6      638.25      654.70     35.21 o 
  -3   5   6      173.35      182.99     17.14 o 
  -1   5   6      412.92      396.75     24.64 o 
   1   5   6      125.83      110.83     13.52 o 
   3   5   6       23.35        5.60      6.57 o 
   5   5   6       17.35       26.74      8.51 o 
   7   5   6      361.94      343.98     23.98 o 
   9   5   6      468.16      478.01     29.81 o 
  11   5   6      284.81      257.56     21.88 o 
  13   5   6      148.12      125.09     17.76 o 
 -14   6   6       19.40       33.19     11.35 o 
 -12   6   6       57.41       63.57     12.55 o 
 -10   6   6      146.29      146.42     17.37 o 
  -8   6   6      104.73      122.83     15.74 o 
  -6   6   6      191.90      237.47     19.93 o 
  -4   6   6      339.80      338.70     23.28 o 
  -2   6   6      320.05      292.49     21.61 o 
   0   6   6      480.18      466.19     28.68 o 
   2   6   6       54.11       45.93     10.96 o 
   4   6   6       13.75       16.52      8.39 o 
   6   6   6      323.16      289.93     21.96 o 
  -7  -7   7       70.22       71.05     10.14 o 
  -5  -7   7       53.26       50.42      9.06 o 
  -3  -7   7       92.91      115.11     20.46 o 
  -1  -7   7       13.74       15.18      6.01 o 
   1  -7   7      135.15      171.86     19.90 o 
   3  -7   7        1.52        0.71      4.97 o 
   5  -7   7       94.57      105.83     12.24 o 
 -14  -6   7       15.30       21.95      7.81 o 
 -12  -6   7      197.96      264.04     17.76 o 
 -10  -6   7       33.97       44.17      8.29 o 
  -8  -6   7       22.61       21.26      7.04 o 
  -6  -6   7      265.96      248.43     29.96 o 
  -4  -6   7      227.43      244.87     15.91 o 
  -2  -6   7      162.63      189.22     19.22 o 
   0  -6   7      207.83      204.88     19.10 o 
   2  -6   7      143.24      153.29     10.86 o 
   4  -6   7       38.63       43.96      6.64 o 
   6  -6   7        9.54       17.00      6.54 o 
   8  -6   7       41.37       38.98     11.31 o 
  10  -6   7       35.57       58.64     12.67 o 
  12  -6   7       75.45      112.81     16.28 o 
 -17  -5   7        3.24       -6.45      7.57 o 
 -15  -5   7      221.79      231.28     16.79 o 
 -13  -5   7      234.80      237.28     15.92 o 
 -11  -5   7       10.70       15.28      5.77 o 
  -9  -5   7       33.34       17.94     13.56 o 
  -7  -5   7       46.67       59.29      8.13 o 
  -5  -5   7       70.69       82.53      9.39 o 
  -3  -5   7      312.70      342.18     16.95 o 
  -1  -5   7       17.04       17.03      6.55 o 
   1  -5   7     1263.97     1193.68     41.89 o 
   3  -5   7      593.07      562.44     19.82 o 
   5  -5   7      275.92      260.53     14.80 o 
   7  -5   7      552.79      509.95     30.31 o 
   9  -5   7      105.36      130.92     15.85 o 
  11  -5   7      190.29      223.28     19.31 o 
  13  -5   7        9.20        0.27      7.46 o 
  15  -5   7        9.04       18.57      9.44 o 
 -20  -4   7       25.70       30.50     13.72 o 
 -18  -4   7      207.98      180.66     23.16 o 
 -16  -4   7      257.92      282.97     26.62 o 
 -14  -4   7       23.67       24.22      7.46 o 
 -12  -4   7      165.49      140.90     15.66 o 
 -10  -4   7      556.95      573.29     24.04 o 
  -8  -4   7      536.29      566.57     36.82 o 
  -6  -4   7       40.26       45.09      6.79 o 
  -4  -4   7      413.96      421.34     18.61 o 
  -2  -4   7      939.51      912.98     32.99 o 
   0  -4   7      407.49      388.73     17.87 o 
   2  -4   7      338.19      317.91     15.30 o 
   4  -4   7      314.76      286.44     11.85 o 
   6  -4   7      451.85      436.33     25.18 o 
   8  -4   7      514.25      501.21     29.46 o 
  10  -4   7       87.71      106.28     13.87 o 
  12  -4   7      102.51      105.23     13.87 o 
  14  -4   7       11.10       18.85      7.93 o 
  16  -4   7       60.25       81.80     14.38 o 
  18  -4   7       15.64       13.55      7.70 o 
 -21  -3   7      100.25      129.83     20.60 o 
 -19  -3   7      464.05      528.83     35.36 o 
 -17  -3   7      138.34      145.96     18.92 o 
 -15  -3   7      597.17      628.55     36.76 o 
 -13  -3   7      152.68      129.52     16.44 o 
 -11  -3   7      423.53      397.09     18.56 o 
  -9  -3   7     1077.00     1009.60     52.54 o 
  -7  -3   7      558.44      560.91     22.15 o 
  -5  -3   7      638.10      610.71     23.20 o 
  -3  -3   7      142.47      142.60      9.28 o 
  -1  -3   7      424.41      469.40     18.71 o 
   1  -3   7     2090.83     2075.73     64.02 o 
   3  -3   7     1885.14     1830.88     56.79 o 
   5  -3   7       85.53       87.93      7.37 o 
   7  -3   7      151.17      129.48     13.60 o 
   9  -3   7      100.65       75.43     11.11 o 
  11  -3   7      169.53      141.02     14.65 o 
  13  -3   7       80.27       91.94     12.82 o 
  15  -3   7      162.84      218.58     18.15 o 
  17  -3   7       44.96       59.92      9.33 o 
  19  -3   7       32.75       71.52     19.22 o 
 -22  -2   7      290.93      273.28     22.83 o 
 -20  -2   7      300.42      287.23     16.36 o 
 -18  -2   7      106.78      100.81     10.22 o 
 -16  -2   7      899.70      861.73     31.18 o 
 -14  -2   7      556.46      550.33     35.79 o 
 -12  -2   7      123.00      114.68     10.71 o 
 -10  -2   7      148.16      140.43     10.94 o 
  -8  -2   7      306.61      301.34     13.03 o 
  -6  -2   7       17.36       14.91      3.19 o 
  -4  -2   7      828.27      852.48     45.86 o 
  -2  -2   7      758.83      721.47     19.64 o 
   0  -2   7      780.34      765.59     22.29 o 
   2  -2   7      418.92      453.23     13.08 o 
   4  -2   7      206.81      207.45      7.80 o 
   6  -2   7      671.81      631.07     32.18 o 
   8  -2   7      301.20      292.26     18.92 o 
  10  -2   7       51.35       59.22      9.95 o 
  12  -2   7      543.51      531.01     29.88 o 
  14  -2   7      115.02      120.74     14.03 o 
  16  -2   7      212.95      245.32     17.84 o 
  18  -2   7      224.81      262.67     22.54 o 
  20  -2   7       31.30       38.06      8.74 o 
 -23  -1   7      115.83      140.14     13.47 o 
 -21  -1   7       12.56        7.10      5.56 o 
 -19  -1   7      645.31      631.11     25.57 o 
 -17  -1   7      129.32      106.53      9.88 o 
 -15  -1   7      945.03      885.84     30.77 o 
 -13  -1   7     1931.65     1847.53     56.42 o 
 -11  -1   7       99.11       87.93      8.34 o 
  -9  -1   7       42.07       41.82      5.52 o 
  -7  -1   7     1167.48     1209.93     37.63 o 
  -5  -1   7     1661.55     1759.65     50.94 o 
  -3  -1   7     2377.72     2385.26     68.34 o 
  -1  -1   7      646.38      699.66     22.02 o 
   1  -1   7     4212.10     4480.25    122.49 o 
   3  -1   7     1354.28     1414.09     41.85 o 
   5  -1   7      565.15      487.01     17.73 o 
   7  -1   7      281.43      253.95     38.32 o 
   9  -1   7      215.24      183.16     16.96 o 
  11  -1   7      744.48      690.10     34.97 o 
  13  -1   7      272.51      259.04     18.77 o 
  15  -1   7      149.73      194.20     13.32 o 
  17  -1   7       14.07        2.65      5.19 o 
  19  -1   7       21.27       23.58      7.36 o 
  21  -1   7       40.33       33.96     12.59 o 
 -24   0   7       25.04       17.29      9.56 o 
 -22   0   7      130.16      141.45     12.81 o 
 -20   0   7       92.25       78.40      9.53 o 
 -18   0   7        0.44        3.06      4.23 o 
 -16   0   7     2979.40     2859.38     83.79 o 
 -14   0   7      108.96      100.14      8.42 o 
 -12   0   7      140.01      140.02      8.94 o 
 -10   0   7     2047.44     1929.68     56.78 o 
  -8   0   7      989.59     1003.62     41.09 o 
  -6   0   7     1027.77      885.02     28.36 o 
  -4   0   7      729.66      747.59     24.32 o 
  -2   0   7     3294.58     3228.51     89.82 o 
   0   0   7      927.90      820.81     25.92 o 
   2   0   7     5436.55     5467.29    149.02 o 
   4   0   7     2200.04     2205.28     63.01 o 
   6   0   7     1488.57     1430.51     42.99 o 
   8   0   7     1415.10     1229.26     74.45 o 
  10   0   7       12.38       20.35      4.69 o 
  12   0   7        0.09       -6.53      4.35 o 
  14   0   7       43.36       28.33      5.86 o 
  16   0   7        9.95       17.68      5.56 o 
  18   0   7        0.01       10.84      8.39 o 
  20   0   7        2.69        1.63      7.58 o 
 -23   1   7      119.28      165.54     21.49 o 
 -21   1   7       10.41       13.02      8.55 o 
 -19   1   7      644.61      618.13     37.19 o 
 -17   1   7      143.92      137.48     16.05 o 
 -15   1   7      946.98      865.36     29.95 o 
 -13   1   7     1941.92     1897.02     56.10 o 
 -11   1   7      102.44       84.35      6.83 o 
  -9   1   7       48.38       50.29      5.25 o 
  -7   1   7     1188.90     1238.67     37.19 o 
  -5   1   7     1646.64     1705.50     50.20 o 
  -3   1   7     2406.19     2419.50    155.42 o 
  -1   1   7      598.11      609.04     24.23 o 
   1   1   7     4282.96     4438.54    122.17 o 
   3   1   7     1313.39     1394.51     41.61 o 
   5   1   7      564.23      500.60     19.59 o 
   7   1   7      267.98      267.96     11.74 o 
   9   1   7      213.69      204.07     10.62 o 
  11   1   7      735.94      708.76     20.81 o 
  13   1   7      266.98      268.77     14.15 o 
  15   1   7      147.90      207.51     18.92 o 
  17   1   7       13.69        3.65      7.42 o 
  19   1   7       18.59       12.71      8.47 o 
  21   1   7       40.26       31.86     11.62 o 
 -22   2   7      293.24      267.82     26.19 o 
 -20   2   7      297.42      285.34     24.25 o 
 -18   2   7      113.49       92.72     14.96 o 
 -16   2   7      895.59      875.77     45.85 o 
 -14   2   7      543.47      481.39     30.47 o 
 -12   2   7      132.52      133.64     14.81 o 
 -10   2   7      146.46      144.52     14.65 o 
  -8   2   7      291.64      298.21     20.01 o 
  -6   2   7       20.94        9.83      4.94 o 
  -4   2   7      815.25      867.41     41.04 o 
  -2   2   7      776.78      726.95     22.65 o 
   0   2   7      805.47      771.35     24.22 o 
   2   2   7      412.69      411.76     16.71 o 
   4   2   7      214.50      216.23      9.86 o 
   6   2   7      675.18      622.02     32.72 o 
   8   2   7      298.47      298.82     13.82 o 
  10   2   7       58.29       46.01      6.62 o 
  12   2   7      559.00      554.71     30.27 o 
  14   2   7      116.41      117.17     25.39 o 
  16   2   7      215.98      217.53     19.12 o 
  18   2   7      231.89      254.10     23.32 o 
  20   2   7       29.44       37.07     12.12 o 
 -21   3   7       94.63       80.24     16.90 o 
 -19   3   7      472.81      488.50     33.73 o 
 -17   3   7      135.88      158.43     18.89 o 
 -15   3   7      589.71      586.50     35.44 o 
 -13   3   7      154.71      154.89     16.94 o 
 -11   3   7      413.91      419.33     26.31 o 
  -9   3   7     1076.60     1053.51     50.05 o 
  -7   3   7      565.78      557.78     31.32 o 
  -5   3   7      649.00      631.15     33.26 o 
  -3   3   7      144.62      149.14     14.88 o 
  -1   3   7      448.57      475.99     27.05 o 
   1   3   7     2137.33     2070.38     87.63 o 
   3   3   7     1867.84     1798.91     78.22 o 
   5   3   7       83.73       86.29     10.18 o 
   7   3   7      151.87      151.38      9.49 o 
   9   3   7      105.83      113.66     13.13 o 
  11   3   7      167.34      155.49     14.90 o 
  13   3   7       79.94       78.40      9.48 o 
  15   3   7      158.86      173.08     18.07 o 
  17   3   7       45.34       33.77     10.84 o 
  19   3   7       33.79       59.38     14.11 o 
 -20   4   7       22.96       33.89     12.40 o 
 -18   4   7      214.65      173.08     21.18 o 
 -16   4   7      250.02      285.03     23.51 o 
 -14   4   7       20.50       20.21      8.82 o 
 -12   4   7      175.28      170.40     17.99 o 
 -10   4   7      553.48      550.17     32.95 o 
  -8   4   7      532.44      518.65     31.40 o 
  -6   4   7       35.08       42.63      9.71 o 
  -4   4   7      418.59      424.38     26.50 o 
  -2   4   7      951.70      939.73     45.54 o 
   0   4   7      419.63      438.99     26.00 o 
   2   4   7      338.37      323.62     21.57 o 
   4   4   7      312.76      290.59     20.75 o 
   6   4   7      453.93      448.44     26.97 o 
   8   4   7      524.96      497.09     29.88 o 
  10   4   7       83.22       64.39     12.86 o 
  12   4   7      106.37      123.34     16.86 o 
  14   4   7       10.48       15.97     10.30 o 
 -17   5   7        3.04       11.00      9.48 o 
 -15   5   7      225.05      287.09     23.16 o 
 -13   5   7      225.32      220.41     22.11 o 
 -11   5   7       12.19       12.47      7.54 o 
  -9   5   7       32.58       43.25     10.65 o 
  -7   5   7       49.91       48.50     10.53 o 
  -5   5   7       69.04       89.80     13.76 o 
  -3   5   7      305.63      312.78     22.73 o 
  -1   5   7       20.03       38.82      9.79 o 
   1   5   7     1270.19     1175.57     56.03 o 
   3   5   7      596.51      566.37     32.45 o 
   5   5   7      270.86      250.72     19.86 o 
   7   5   7      551.34      468.21     29.81 o 
   9   5   7      107.19      128.78     16.59 o 
  11   5   7      186.66      206.46     21.49 o 
  13   5   7        9.39       -0.12      9.17 o 
 -14   6   7       14.88       22.89     11.23 o 
 -12   6   7      199.28      248.74     23.82 o 
 -10   6   7       35.16       40.18     10.45 o 
  -8   6   7       23.65       26.97      9.44 o 
  -6   6   7      259.87      241.94     21.92 o 
  -4   6   7      238.52      259.58     21.18 o 
  -2   6   7      161.40      222.70     20.52 o 
   0   6   7      210.84      226.82     19.35 o 
   2   6   7      138.52      143.58     16.83 o 
   4   6   7       38.83       63.85     12.63 o 
   6   6   7        9.20       10.03      8.86 o 
   8   6   7       40.81       54.71     11.81 o 
  10   6   7       35.02       43.64     12.67 o 
  -5  -7   8        1.92        1.38      7.75 o 
  -3  -7   8       11.23       27.53      8.04 o 
  -1  -7   8       41.86       38.37      8.74 o 
   1  -7   8        0.67        3.52      5.45 o 
 -12  -6   8        8.80        4.99      6.64 o 
 -10  -6   8      126.33      163.01     22.99 o 
  -8  -6   8      129.38      153.06     13.56 o 
  -6  -6   8       56.05       59.12     10.94 o 
  -4  -6   8       81.92       97.77     20.32 o 
  -2  -6   8       15.34        0.76      5.43 o 
   0  -6   8       40.15       45.20     23.06 o 
   2  -6   8       72.25       81.37     10.20 o 
   4  -6   8      106.23      136.99     12.47 o 
   6  -6   8      246.54      216.13     21.80 o 
   8  -6   8       29.93       32.60     11.31 o 
  10  -6   8       37.18       45.93     12.24 o 
 -17  -5   8       10.93        6.26     12.01 o 
 -15  -5   8        1.30        5.42     18.38 o 
 -13  -5   8       60.23       57.09      9.46 o 
 -11  -5   8       54.30       51.03      8.02 o 
  -9  -5   8       18.83       21.35      6.19 o 
  -7  -5   8      136.08      143.10     12.05 o 
  -5  -5   8      109.50      119.74     11.00 o 
  -3  -5   8       29.91       37.32      6.98 o 
  -1  -5   8      199.49      230.81     13.99 o 
   1  -5   8      359.79      400.51     18.98 o 
   3  -5   8      206.06      227.46     14.10 o 
   5  -5   8      124.31      154.58     17.41 o 
   7  -5   8      269.95      230.90     19.66 o 
   9  -5   8      251.16      287.13     22.42 o 
  11  -5   8        4.00       10.73      8.86 o 
  13  -5   8        1.15       11.31      8.74 o 
 -18  -4   8        2.63        5.05     10.22 o 
 -16  -4   8      179.82      170.51     21.99 o 
 -14  -4   8       65.34       77.10     14.53 o 
 -12  -4   8       14.77       31.56      7.81 o 
 -10  -4   8      776.77      681.29     27.98 o 
  -8  -4   8      613.94      629.80     25.18 o 
  -6  -4   8       93.59       95.93      9.28 o 
  -4  -4   8       90.24       90.02      8.60 o 
  -2  -4   8      465.79      466.37     19.95 o 
   0  -4   8      378.53      406.79     18.04 o 
   2  -4   8      365.48      384.37     21.97 o 
   4  -4   8      138.29      133.50     10.26 o 
   6  -4   8       76.02       59.22     10.76 o 
   8  -4   8      368.42      373.51     24.48 o 
  10  -4   8      115.55      105.54     14.49 o 
  12  -4   8       53.33       56.77     11.46 o 
  14  -4   8       18.69       24.87      9.37 o 
  16  -4   8        7.71       18.57      9.52 o 
 -21  -3   8       50.78       66.64     14.92 o 
 -19  -3   8       35.14       43.79     13.60 o 
 -17  -3   8      230.24      300.58     24.83 o 
 -15  -3   8      124.99      146.07     17.91 o 
 -13  -3   8      324.64      325.33     24.21 o 
 -11  -3   8      391.85      389.10     25.92 o 
  -9  -3   8      911.95      862.78     31.79 o 
  -7  -3   8      962.63      941.60     92.97 o 
  -5  -3   8      235.47      228.16     12.23 o 
  -3  -3   8        3.94        1.83      3.72 o 
  -1  -3   8        2.55        1.40      3.47 o 
   1  -3   8      228.83      232.70     11.81 o 
   3  -3   8      175.23      185.79     10.22 o 
   5  -3   8      342.34      357.43     22.69 o 
   7  -3   8      430.18      411.32     24.68 o 
   9  -3   8      223.48      222.55     17.60 o 
  11  -3   8      224.10      206.50     16.83 o 
  13  -3   8       77.49       68.82     12.05 o 
  15  -3   8       45.36       53.59     11.85 o 
  17  -3   8       29.26       38.38     10.47 o 
 -22  -2   8      112.85      160.33     20.87 o 
 -20  -2   8       37.62       36.26      7.57 o 
 -18  -2   8      102.15       94.31     10.11 o 
 -16  -2   8      393.10      342.14     16.78 o 
 -14  -2   8       99.29      130.67     11.44 o 
 -12  -2   8       13.40       19.49      6.04 o 
 -10  -2   8      156.47      170.49     10.06 o 
  -8  -2   8      308.66      308.32     13.72 o 
  -6  -2   8      436.17      487.67     18.32 o 
  -4  -2   8      422.61      421.14     13.49 o 
  -2  -2   8      316.33      313.07     13.51 o 
   0  -2   8     1367.12     1279.85     37.49 o 
   2  -2   8      141.90      144.78      6.53 o 
   4  -2   8      720.49      709.51     23.94 o 
   6  -2   8     1359.92     1424.71     61.38 o 
   8  -2   8     1670.68     1641.41     71.31 o 
  10  -2   8      128.37      118.99     13.25 o 
  12  -2   8      683.74      654.23     35.94 o 
  14  -2   8        6.47        2.64      6.22 o 
  16  -2   8      212.49      272.18     19.35 o 
  18  -2   8       30.10       44.18      8.76 o 
 -23  -1   8      134.32      151.03     13.94 o 
 -21  -1   8       38.98       43.50     12.43 o 
 -19  -1   8       70.42       58.59      9.17 o 
 -17  -1   8      274.97      247.29     13.92 o 
 -15  -1   8      171.92      201.82     12.24 o 
 -13  -1   8       14.78       17.07      7.29 o 
 -11  -1   8      681.87      617.55     54.87 o 
  -9  -1   8     3307.46     3151.99     90.44 o 
  -7  -1   8     2020.36     2135.29     61.34 o 
  -5  -1   8     1274.88     1339.66     40.87 o 
  -3  -1   8      232.12      217.23     10.32 o 
  -1  -1   8     1306.70     1314.16     73.64 o 
   1  -1   8      508.68      508.84     18.67 o 
   3  -1   8      551.42      553.52     19.34 o 
   5  -1   8      556.99      530.17     26.13 o 
   7  -1   8     1441.84     1371.05     70.70 o 
   9  -1   8       84.42       84.55      7.85 o 
  11  -1   8      247.53      222.86     16.63 o 
  13  -1   8      131.89      135.04     14.38 o 
  15  -1   8      115.85      115.09     13.43 o 
  17  -1   8       88.16      106.79     11.30 o 
  19  -1   8       12.69       19.17      7.20 o 
 -22   0   8        2.01        7.23      7.85 o 
 -20   0   8      138.53      151.08     18.30 o 
 -18   0   8      118.68      129.56     10.88 o 
 -16   0   8      101.79      100.06      9.15 o 
 -14   0   8        8.74       13.73      4.28 o 
 -12   0   8        0.71        2.13      3.14 o 
 -10   0   8     2538.06     2436.08     91.92 o 
  -8   0   8        0.74        4.87      3.21 o 
  -6   0   8     1206.74     1291.69     39.67 o 
  -4   0   8       72.47       73.64      7.42 o 
  -2   0   8      541.31      556.98     19.49 o 
   0   0   8      156.95      134.00      7.73 o 
   2   0   8       22.31       28.63      4.23 o 
   4   0   8      364.58      356.73     14.18 o 
   6   0   8       68.14       54.39      5.68 o 
   8   0   8       49.45       42.54      5.60 o 
  10   0   8      125.93      122.50     13.10 o 
  12   0   8      573.08      546.86     21.69 o 
  14   0   8     1112.70     1119.54     38.29 o 
  16   0   8      210.09      265.00     19.02 o 
  18   0   8        3.18        1.52      7.58 o 
  20   0   8       23.62       22.62     12.28 o 
 -23   1   8      128.77      160.29     21.02 o 
 -21   1   8       41.06       46.40     12.01 o 
 -19   1   8       70.22       41.73     10.57 o 
 -17   1   8      276.91      252.58     20.60 o 
 -15   1   8      177.29      153.42     17.10 o 
 -13   1   8       14.19       21.06      7.31 o 
 -11   1   8      680.50      633.75     33.61 o 
  -9   1   8     3264.25     3214.49     90.07 o 
  -7   1   8     2082.16     2061.46    222.39 o 
  -5   1   8     1284.34     1322.27     40.12 o 
  -3   1   8      221.97      205.05      9.45 o 
  -1   1   8     1325.05     1297.87     39.20 o 
   1   1   8      538.61      550.94     18.54 o 
   3   1   8      531.15      522.63     18.88 o 
   5   1   8      533.78      563.49     19.65 o 
   7   1   8     1456.29     1393.58     52.29 o 
   9   1   8       86.04       82.30      7.72 o 
  11   1   8      245.46      229.85     12.42 o 
  13   1   8      131.05      117.99      8.24 o 
  15   1   8      119.34      125.67     16.40 o 
  17   1   8       89.49       91.98     15.43 o 
  19   1   8       12.91       19.24      9.79 o 
 -22   2   8      113.89      119.96     19.12 o 
 -20   2   8       37.71       25.53      9.60 o 
 -18   2   8      106.27      101.93     15.93 o 
 -16   2   8      382.10      341.65     24.99 o 
 -14   2   8      101.59      125.40     15.74 o 
 -12   2   8       14.03       19.24      6.92 o 
 -10   2   8      145.07      150.11     15.89 o 
  -8   2   8      307.02      294.32     20.95 o 
  -6   2   8      441.36      472.26     27.67 o 
  -4   2   8      426.47      432.31     25.49 o 
  -2   2   8      310.35      274.97     19.62 o 
   0   2   8     1345.16     1309.27     70.28 o 
   2   2   8      145.37      149.70      8.14 o 
   4   2   8      706.40      684.64     23.61 o 
   6   2   8     1414.44     1384.64     43.16 o 
  10   2   8      132.82      122.71     10.01 o 
  12   2   8      680.25      703.66     36.57 o 
  14   2   8        5.91        9.61      5.14 o 
  16   2   8      213.75      223.28     21.68 o 
  18   2   8       28.69       33.30     10.92 o 
 -21   3   8       49.99       50.52     13.95 o 
 -19   3   8       34.52       31.83     11.15 o 
 -17   3   8      224.46      246.13     23.74 o 
 -15   3   8      133.96      130.92     17.53 o 
 -13   3   8      321.62      277.42     21.96 o 
 -11   3   8      382.48      375.22     25.53 o 
  -9   3   8      941.18      882.30     44.88 o 
  -7   3   8      940.89      948.13     46.83 o 
  -5   3   8      236.69      210.50     17.56 o 
  -3   3   8        5.86       -4.39      5.05 o 
  -1   3   8        1.66       15.66      7.11 o 
   1   3   8      237.23      220.45     17.56 o 
   3   3   8      184.85      169.97     16.71 o 
   5   3   8      352.02      315.61     22.11 o 
   7   3   8      416.71      368.73     24.87 o 
   9   3   8      232.36      201.45     19.39 o 
  11   3   8      227.38      187.17     12.41 o 
  13   3   8       79.45      109.29     13.85 o 
  15   3   8       43.22       59.93     14.28 o 
  17   3   8       28.02       14.96     10.06 o 
 -18   4   8        2.68        1.32      7.38 o 
 -16   4   8      184.82      191.26     21.26 o 
 -14   4   8       61.66       56.11     12.55 o 
 -12   4   8       13.80       20.52      8.67 o 
 -10   4   8      787.41      742.44     40.06 o 
  -8   4   8      592.44      556.74     34.23 o 
  -6   4   8       99.11       93.53     14.18 o 
  -4   4   8       90.73       90.81     13.87 o 
  -2   4   8      466.02      464.60     28.52 o 
   0   4   8      380.29      364.62     25.26 o 
   2   4   8      379.25      421.27     26.00 o 
   4   4   8      139.00      156.10     16.94 o 
   6   4   8       80.72       76.94     12.82 o 
   8   4   8      364.78      336.83     24.33 o 
  10   4   8      116.36       85.02     14.61 o 
  12   4   8       54.77       54.87     12.82 o 
  14   4   8       18.88       10.22      9.79 o 
 -17   5   8       10.13        8.90      9.05 o 
 -15   5   8        1.38       -2.56      8.08 o 
 -13   5   8       60.72       57.86     13.17 o 
 -11   5   8       54.09       40.34     10.69 o 
  -9   5   8       18.07       17.06      8.12 o 
  -7   5   8      135.20      130.92     16.90 o 
  -5   5   8      110.30       98.59     14.84 o 
  -3   5   8       30.72       29.61      8.86 o 
  -1   5   8      188.78      200.98     20.25 o 
   1   5   8      373.98      376.97     25.88 o 
   3   5   8      205.83      212.48     20.09 o 
   5   5   8      124.68      121.51     16.13 o 
   7   5   8      255.45      231.80     21.57 o 
   9   5   8      256.78      222.31     22.23 o 
  11   5   8        3.99        5.05      8.86 o 
  13   5   8        0.89       -5.67      8.98 o 
 -12   6   8        8.91       17.76      9.79 o 
 -10   6   8      126.02      202.73     21.84 o 
  -8   6   8      131.55      163.56     19.70 o 
  -6   6   8       54.90       73.68     13.48 o 
  -4   6   8       81.85       82.03     14.38 o 
  -2   6   8       16.36       32.87     10.57 o 
   0   6   8       40.82       46.40     11.50 o 
   2   6   8       72.05       56.62     12.40 o 
   4   6   8      102.61       95.59     15.27 o 
   6   6   8      253.40      259.46     21.68 o 
   8   6   8       27.91       40.96     11.85 o 
  10   6   8       36.98       27.75     10.92 o 
 -10  -6   9      103.07      118.29     12.87 o 
  -8  -6   9       88.20      115.63     12.47 o 
  -6  -6   9       88.11      105.58     11.13 o 
  -4  -6   9        7.26        9.59      7.71 o 
  -2  -6   9       29.92       40.46      8.35 o 
   0  -6   9        0.40       14.06      6.32 o 
   2  -6   9       66.30       66.33     13.48 o 
   4  -6   9       66.99       94.00     15.54 o 
   6  -6   9       19.62       17.95      9.40 o 
   8  -6   9       11.93       40.69     12.43 o 
 -15  -5   9       90.25       79.43     17.14 o 
 -13  -5   9       33.94       32.13      8.98 o 
 -11  -5   9      122.24      140.38     13.36 o 
  -9  -5   9       14.90       13.51      6.53 o 
  -7  -5   9       67.80       67.85      9.22 o 
  -5  -5   9       80.80       77.98      9.03 o 
  -3  -5   9      425.65      451.60     20.85 o 
  -1  -5   9       97.07      101.68     10.21 o 
   1  -5   9      313.77      329.14     17.14 o 
   3  -5   9      310.36      374.02     26.19 o 
   5  -5   9       96.39      122.37     16.86 o 
   7  -5   9       29.95       31.17     10.69 o 
   9  -5   9       97.77      116.34     16.63 o 
  11  -5   9       92.28       81.76     14.53 o 
 -18  -4   9      227.62      257.09     27.28 o 
 -16  -4   9       10.70       22.89     12.12 o 
 -14  -4   9      131.54      128.20     18.69 o 
 -12  -4   9        5.43       -0.80      5.59 o 
 -10  -4   9       62.01       73.25      9.30 o 
  -8  -4   9      201.05      213.27     13.64 o 
  -6  -4   9       45.15       49.26      7.60 o 
  -4  -4   9      461.25      492.13     20.87 o 
  -2  -4   9      531.85      541.32     22.23 o 
   0  -4   9      150.21      158.71     12.16 o 
   2  -4   9      521.61      473.58     29.38 o 
   4  -4   9      118.94      103.99     14.30 o 
   6  -4   9       84.77       82.11     13.52 o 
   8  -4   9      207.75      219.01     20.21 o 
  10  -4   9      145.70      178.21     18.38 o 
  12  -4   9       22.47       31.79     10.03 o 
  14  -4   9        6.78       10.06      9.02 o 
 -19  -3   9      218.64      241.20     25.34 o 
 -17  -3   9       92.46       97.77     16.75 o 
 -15  -3   9      105.34      105.81     15.82 o 
 -13  -3   9      238.62      256.12     21.57 o 
 -11  -3   9      389.49      358.17     25.88 o 
  -9  -3   9       48.40       59.38     11.93 o 
  -7  -3   9      474.32      503.93     21.18 o 
  -5  -3   9       96.79       96.64     17.97 o 
  -3  -3   9      680.54      593.96     25.47 o 
  -1  -3   9      689.88      691.59     30.12 o 
   1  -3   9      258.24      267.00     12.87 o 
   3  -3   9      134.52      128.35     14.18 o 
   5  -3   9      337.12      378.72     23.74 o 
   7  -3   9      123.11      102.04     13.83 o 
   9  -3   9      292.60      224.76     18.46 o 
  11  -3   9       12.45        3.07      6.45 o 
  13  -3   9       95.76      123.07     15.23 o 
  15  -3   9        0.15       12.36      6.99 o 
  17  -3   9       18.38       28.54     13.52 o 
 -20  -2   9      122.25      170.20     20.36 o 
 -18  -2   9      123.80      162.12     19.00 o 
 -16  -2   9      145.68      163.56     12.12 o 
 -14  -2   9      687.16      671.33     28.99 o 
 -12  -2   9      186.33      177.98     11.37 o 
 -10  -2   9      197.06      218.05     19.59 o 
  -8  -2   9      634.98      620.85     34.66 o 
  -6  -2   9       87.37       83.59      7.54 o 
  -4  -2   9     2683.47     2605.45     73.98 o 
  -2  -2   9      596.68      623.16     32.86 o 
   0  -2   9        9.75        6.44      4.42 o 
   2  -2   9      199.02      195.68     10.52 o 
   4  -2   9        0.96       -0.10      3.43 o 
   6  -2   9      227.48      229.09     18.30 o 
   8  -2   9     1037.05     1048.17     60.54 o 
  10  -2   9      170.80      180.38     16.28 o 
  12  -2   9      225.50      214.77     17.53 o 
  14  -2   9       11.42       12.63      7.73 o 
  16  -2   9       16.15       16.09      9.60 o 
  18  -2   9       24.97       25.57      8.07 o 
 -21  -1   9       19.19       33.07      7.68 o 
 -19  -1   9      125.12      161.51     12.84 o 
 -17  -1   9        7.49        2.11      4.47 o 
 -15  -1   9      393.47      383.49     31.57 o 
 -13  -1   9      660.53      623.11     23.48 o 
 -11  -1   9      490.33      478.03     19.24 o 
  -9  -1   9      594.92      560.37     55.39 o 
  -7  -1   9      210.43      198.97     17.21 o 
  -5  -1   9      328.63      336.61     14.63 o 
  -3  -1   9      760.76      742.27     24.85 o 
  -1  -1   9     1477.44     1388.56     48.15 o 
   1  -1   9     1073.64     1074.06     34.19 o 
   3  -1   9      546.33      558.98     20.44 o 
   5  -1   9      735.43      681.59     95.65 o 
   7  -1   9       87.79       80.15      7.47 o 
   9  -1   9      566.26      539.30     21.66 o 
  11  -1   9      368.66      313.42     15.52 o 
  13  -1   9      661.97      642.34     35.01 o 
  15  -1   9       18.72       39.40      9.79 o 
  17  -1   9      110.71      126.44     12.58 o 
  19  -1   9       21.79       26.21      9.97 o 
 -22   0   9      115.65      110.40     16.94 o 
 -20   0   9      612.44      554.87     34.86 o 
 -18   0   9      470.56      467.79     30.23 o 
 -16   0   9      344.04      325.91     35.91 o 
 -14   0   9       30.15       41.53      8.61 o 
 -12   0   9       65.10       86.63      7.92 o 
 -10   0   9      213.14      186.40     16.44 o 
  -8   0   9     7757.27     7939.56    216.44 o 
  -6   0   9       83.31       85.99      7.64 o 
  -4   0   9       24.41        9.61      4.10 o 
  -2   0   9     2777.25     2868.13     81.57 o 
   0   0   9       34.57       45.82      8.47 o 
   2   0   9      110.77      151.97     22.42 o 
   4   0   9       12.67        5.93      3.27 o 
   6   0   9      380.12      334.69     19.74 o 
   8   0   9        1.03        0.60      3.36 o 
  10   0   9       49.55       67.59      8.28 o 
  12   0   9       28.08       37.22      6.29 o 
  14   0   9       19.93       24.26      6.48 o 
  16   0   9       23.74       23.05      6.75 o 
  18   0   9       70.26      109.39     17.95 o 
 -21   1   9       19.98       25.10     10.92 o 
 -19   1   9      130.53      136.75     18.30 o 
 -17   1   9        8.73        2.21      6.76 o 
 -15   1   9      401.05      322.26     24.13 o 
 -13   1   9      660.44      568.74     33.65 o 
 -11   1   9      509.48      464.06     28.13 o 
  -9   1   9      573.27      566.26     31.51 o 
  -7   1   9      216.42      224.37     16.86 o 
  -5   1   9      338.07      343.87     13.90 o 
  -3   1   9      761.46      684.22     23.81 o 
  -1   1   9     1453.46     1443.08     42.85 o 
   1   1   9     1081.58     1085.67     40.86 o 
   3   1   9      546.17      570.11     20.26 o 
   5   1   9      725.15      763.71     30.68 o 
   7   1   9       82.89       72.49      7.18 o 
   9   1   9      582.35      592.93     22.12 o 
  11   1   9      371.70      345.89     15.91 o 
  13   1   9      655.87      646.09     25.12 o 
  15   1   9       18.17       32.41     10.34 o 
  17   1   9      108.35      126.06     17.99 o 
  19   1   9       22.11       24.95     11.62 o 
 -20   2   9      118.55      147.32     19.62 o 
 -18   2   9      127.28      140.36     18.61 o 
 -16   2   9      152.19      154.93     18.85 o 
 -14   2   9      676.14      618.83     36.88 o 
 -12   2   9      190.59      214.62     19.59 o 
 -10   2   9      196.07      215.59     17.80 o 
  -8   2   9      633.22      658.70     35.28 o 
  -6   2   9       84.51       61.98     10.92 o 
  -4   2   9     2646.36     2455.28    107.10 o 
  -2   2   9      635.67      602.71     33.57 o 
   0   2   9        9.40        1.01      5.48 o 
   2   2   9      207.20      235.14     17.56 o 
   4   2   9        0.88        6.86      3.69 o 
   6   2   9      220.81      224.59     17.91 o 
   8   2   9     1044.86      969.85     49.78 o 
  10   2   9      159.02      143.51     11.24 o 
  12   2   9      224.50      201.10     27.96 o 
  14   2   9       11.23       11.57      5.85 o 
  16   2   9       16.68        9.71      8.94 o 
  18   2   9       24.75       10.03      9.37 o 
 -19   3   9      211.64      243.53     25.34 o 
 -17   3   9       98.58      102.43     16.48 o 
 -15   3   9      101.92       85.18     15.00 o 
 -13   3   9      245.16      216.64     21.29 o 
 -11   3   9      385.32      431.96     27.94 o 
  -9   3   9       47.82       66.88     12.20 o 
  -7   3   9      476.91      477.73     29.92 o 
  -5   3   9       98.76      108.15     14.73 o 
  -3   3   9      677.30      705.84     36.33 o 
  -1   3   9      687.96      675.76     37.30 o 
   1   3   9      261.11      242.75     19.35 o 
   3   3   9      130.68       95.52     13.99 o 
   5   3   9      331.98      305.43     22.97 o 
   7   3   9      130.63      114.28     14.49 o 
   9   3   9      287.70      251.03     20.63 o 
  11   3   9       12.11        1.63      6.64 o 
  13   3   9       93.54       80.75     14.57 o 
  15   3   9        0.11       -5.25      8.98 o 
 -18   4   9      228.16      247.18     25.96 o 
 -16   4   9       11.39       -4.55      6.92 o 
 -14   4   9      132.35      134.30     18.38 o 
 -12   4   9        6.50       14.81      7.66 o 
 -10   4   9       61.26       49.78     11.39 o 
  -8   4   9      203.49      203.62     20.67 o 
  -6   4   9       46.44       35.52      9.60 o 
  -4   4   9      450.88      423.45     29.18 o 
  -2   4   9      543.45      509.60     32.10 o 
   0   4   9      157.28      134.26     16.59 o 
   2   4   9      509.01      473.11     29.84 o 
   4   4   9      122.49      101.58     14.65 o 
   6   4   9       84.63       84.48     13.99 o 
   8   4   9      200.34      185.01     20.01 o 
  10   4   9      142.34       93.88     15.31 o 
  12   4   9       22.31        2.91      7.93 o 
  14   4   9        7.04        8.94     11.07 o 
 -15   5   9       91.95      109.27     18.57 o 
 -13   5   9       32.30       32.18     10.92 o 
 -11   5   9      124.86      145.92     19.08 o 
  -9   5   9       13.20       20.56      9.09 o 
  -7   5   9       67.86       66.53     13.80 o 
  -5   5   9       87.63       85.88     14.30 o 
  -3   5   9      425.53      421.58     29.14 o 
  -1   5   9       93.25       81.41     14.22 o 
   1   5   9      306.41      272.71     23.16 o 
   3   5   9      317.03      327.66     25.34 o 
   5   5   9       96.61      113.27     16.48 o 
   7   5   9       31.71       31.28      9.40 o 
   9   5   9      100.43      103.91     16.40 o 
  11   5   9       90.53       90.27     16.17 o 
 -10   6   9      105.47      137.10     19.62 o 
  -8   6   9       87.00      116.15     18.03 o 
  -6   6   9       87.26       82.93     15.12 o 
  -4   6   9        7.54        8.39      9.09 o 
  -2   6   9       31.31       22.11     10.22 o 
   0   6   9        0.29        0.19      8.20 o 
   2   6   9       68.79       58.99     13.25 o 
   4   6   9       65.71       84.09     15.08 o 
   6   6   9       20.10       20.67     10.18 o 
   8   6   9       11.40       22.58     11.35 o 
  -8  -6  10       77.56      109.87     12.25 o 
  -6  -6  10       42.03       54.16      9.38 o 
  -4  -6  10        9.04       14.58      6.61 o 
  -2  -6  10       32.65       42.84      8.85 o 
   0  -6  10       34.88       35.44     11.74 o 
   2  -6  10        7.72        0.82      8.98 o 
   4  -6  10        4.33       20.40     10.73 o 
 -13  -5  10       43.49       39.81      9.97 o 
 -11  -5  10       27.67       22.26      7.37 o 
  -9  -5  10       82.88       92.39     11.16 o 
  -7  -5  10      160.23      175.48     13.92 o 
  -5  -5  10       47.65       42.36     10.41 o 
  -3  -5  10      139.60      189.48     13.35 o 
  -1  -5  10       90.38      115.57     10.90 o 
   1  -5  10       54.50       68.43     13.41 o 
   3  -5  10        5.22       11.11      8.12 o 
   5  -5  10       22.92       48.77     11.81 o 
   7  -5  10        1.97       12.01      8.51 o 
   9  -5  10        0.88       15.23      9.52 o 
 -16  -4  10       26.61       32.68     13.48 o 
 -14  -4  10       58.43       67.65     15.08 o 
 -12  -4  10       23.47        5.63      8.24 o 
 -10  -4  10      289.15      273.10     16.78 o 
  -8  -4  10       60.55       51.91      8.23 o 
  -6  -4  10      122.34      122.02     10.98 o 
  -4  -4  10      369.66      318.25     16.42 o 
  -2  -4  10      480.74      545.46     22.98 o 
   0  -4  10      251.12      244.15     20.75 o 
   2  -4  10       46.03       46.32     10.61 o 
   4  -4  10       93.09      113.16     15.85 o 
   6  -4  10       21.69       20.21      9.09 o 
   8  -4  10       33.83       36.45     10.57 o 
  10  -4  10        8.01       13.60      8.32 o 
  12  -4  10      109.06      128.39     17.49 o 
 -19  -3  10       83.17      131.27     19.97 o 
 -17  -3  10      138.87      129.91     19.00 o 
 -15  -3  10       13.85       16.05      9.25 o 
 -13  -3  10       58.45       74.92     13.60 o 
 -11  -3  10        4.35        0.00      6.76 o 
  -9  -3  10      140.84      142.65     16.98 o 
  -7  -3  10       21.70       29.46      9.71 o 
  -5  -3  10       82.51       75.46      9.54 o 
  -3  -3  10      508.79      472.24     35.98 o 
  -1  -3  10      140.76      114.02     10.65 o 
   1  -3  10        3.87        8.35      6.80 o 
   3  -3  10       64.14       50.05     10.22 o 
   5  -3  10       94.37       95.36     13.80 o 
   7  -3  10       25.66       15.62      7.50 o 
   9  -3  10       67.14       71.19     12.28 o 
  11  -3  10       67.60      101.66     14.26 o 
  13  -3  10       37.81       38.43     11.11 o 
  15  -3  10       63.51      104.18     15.27 o 
 -20  -2  10        2.59        9.56      9.79 o 
 -18  -2  10      132.24      137.37     18.07 o 
 -16  -2  10      216.23      209.45     20.91 o 
 -14  -2  10       59.21       44.65     11.15 o 
 -12  -2  10      798.65      713.61     39.17 o 
 -10  -2  10      504.65      459.04     29.07 o 
  -8  -2  10      235.58      254.71     17.49 o 
  -6  -2  10       53.58       55.17      6.70 o 
  -4  -2  10       26.96       40.05      6.06 o 
  -2  -2  10     2000.22     2050.26     61.43 o 
   0  -2  10      986.67      996.45     57.08 o 
   2  -2  10        3.97        7.73      4.07 o 
   4  -2  10     1295.34     1145.27     85.20 o 
   6  -2  10       72.85       81.46     10.47 o 
   8  -2  10      126.41      110.47     10.38 o 
  10  -2  10       15.84        9.44      7.19 o 
  12  -2  10      127.71      105.93     14.38 o 
  14  -2  10       91.60      113.20     15.16 o 
  16  -2  10       38.85       33.85     11.15 o 
 -21  -1  10       57.94       63.92     13.83 o 
 -19  -1  10      371.19      382.96     19.17 o 
 -17  -1  10      166.05      187.58     15.29 o 
 -15  -1  10      707.03      708.10     27.01 o 
 -13  -1  10      451.64      428.81     18.61 o 
 -11  -1  10      617.73      592.98     23.16 o 
  -9  -1  10      538.01      527.05     24.36 o 
  -7  -1  10     2416.04     2514.39     73.27 o 
  -5  -1  10      131.29      148.50     14.26 o 
  -3  -1  10     1761.37     1839.94     54.82 o 
  -1  -1  10      506.82      523.46     20.63 o 
   1  -1  10      569.31      531.19     46.44 o 
   3  -1  10      724.19      655.35     33.28 o 
   5  -1  10      446.88      392.54     21.61 o 
   7  -1  10      142.38      153.42     10.56 o 
   9  -1  10      612.95      625.09     23.85 o 
  11  -1  10      229.65      237.74     13.42 o 
  13  -1  10       10.01        2.68      5.71 o 
  15  -1  10      111.55      118.91     15.93 o 
  17  -1  10       90.42      106.30     33.90 o 
 -20   0  10      120.58      139.58     18.73 o 
 -18   0  10       93.18      128.47     16.94 o 
 -16   0  10      173.64      148.21     17.06 o 
 -14   0  10       42.92       46.71     10.06 o 
 -12   0  10      220.54      187.83     11.15 o 
 -10   0  10      194.55      180.16     25.59 o 
  -8   0  10       89.70      110.92     11.23 o 
  -6   0  10       31.46       36.98      5.89 o 
  -4   0  10      173.32      169.26     16.65 o 
  -2   0  10     1627.76     1671.94     50.44 o 
   0   0  10       97.14       76.72      6.90 o 
   2   0  10        2.71        9.40      6.31 o 
   4   0  10      357.38      342.01     25.45 o 
   6   0  10      840.30      861.60     29.52 o 
   8   0  10        0.10        1.16      4.10 o 
  10   0  10      186.21      179.00     11.44 o 
  12   0  10      231.40      207.30     13.23 o 
  14   0  10      748.10      808.70     42.78 o 
  16   0  10       15.29       19.43      6.90 o 
  18   0  10       24.26       21.96     12.55 o 
 -21   1  10       55.63       54.60     13.72 o 
 -19   1  10      366.49      354.90     27.24 o 
 -17   1  10      162.32      169.58     19.43 o 
 -15   1  10      714.69      712.44     39.91 o 
 -13   1  10      450.45      383.73     26.42 o 
 -11   1  10      638.50      597.77     33.92 o 
  -9   1  10      524.56      491.30     29.81 o 
  -7   1  10     2422.24     2444.09    105.19 o 
  -5   1  10      130.84      119.76     14.77 o 
  -3   1  10     1762.72     1765.65     79.23 o 
  -1   1  10      492.27      476.78     18.50 o 
   1   1  10      580.07      588.36     20.58 o 
   3   1  10      742.35      688.25     24.13 o 
   5   1  10      434.76      403.53     16.64 o 
   7   1  10      145.84      139.06     10.04 o 
   9   1  10      616.51      614.08     23.88 o 
  11   1  10      226.82      237.38     39.58 o 
  13   1  10       11.44       13.96      4.70 o 
  15   1  10      108.95      128.86     18.22 o 
  17   1  10       90.02       92.91     17.25 o 
 -20   2  10        2.76       -3.19      7.19 o 
 -18   2  10      129.33      146.42     19.27 o 
 -16   2  10      214.60      214.50     21.72 o 
 -14   2  10       52.63       80.17     13.91 o 
 -12   2  10      803.70      708.64     39.79 o 
 -10   2  10      502.97      500.58     30.62 o 
  -8   2  10      239.92      223.79     19.08 o 
  -6   2  10       53.78       59.10     11.07 o 
  -4   2  10       33.17       50.01     10.18 o 
  -2   2  10     1995.77     2102.94     90.35 o 
   0   2  10      981.23      962.66     48.65 o 
   2   2  10        4.47        0.23      5.48 o 
   4   2  10     1274.02     1084.72     53.98 o 
   6   2  10       79.12       82.22      7.62 o 
   8   2  10      124.22      119.43     17.54 o 
  10   2  10       15.83       38.47     10.61 o 
  12   2  10      127.24       94.44     10.18 o 
  14   2  10       91.22      111.08     11.34 o 
  16   2  10       37.13       47.56     12.28 o 
 -19   3  10       83.70       90.54     17.06 o 
 -17   3  10      135.55      154.27     19.74 o 
 -15   3  10       13.62        2.88      6.92 o 
 -13   3  10       62.13       35.67     10.57 o 
 -11   3  10        3.69       -3.03      5.48 o 
  -9   3  10      141.31      124.27     16.86 o 
  -7   3  10       21.06       20.32      8.67 o 
  -5   3  10       83.17       84.87     13.80 o 
  -3   3  10      490.96      506.26     30.82 o 
  -1   3  10      147.21      113.62     15.47 o 
   1   3  10        3.85        2.76      6.64 o 
   3   3  10       61.58       50.98     10.38 o 
   5   3  10       97.66      106.05     15.00 o 
   7   3  10       23.18       19.93      9.02 o 
   9   3  10       66.62       59.80     12.28 o 
  11   3  10       68.07       76.24     14.03 o 
  13   3  10       40.92       31.86     10.96 o 
  15   3  10       61.64       55.65     13.99 o 
 -16   4  10       27.13       28.56     10.80 o 
 -14   4  10       58.51       46.09     12.59 o 
 -12   4  10       23.79       19.31      9.52 o 
 -10   4  10      287.88      291.75     23.55 o 
  -8   4  10       64.58       64.55     13.13 o 
  -6   4  10      119.14      132.08     17.60 o 
  -4   4  10      367.73      311.85     24.09 o 
  -2   4  10      486.58      548.42     34.39 o 
   0   4  10      249.96      229.62     21.99 o 
   2   4  10       44.11       37.85     10.80 o 
   4   4  10       90.11       88.29     14.34 o 
   6   4  10       21.52       17.37      8.47 o 
   8   4  10       34.86       35.40     10.53 o 
  10   4  10        7.97       24.64     10.03 o 
  12   4  10      111.48      126.41     19.16 o 
 -13   5  10       44.42       37.73     11.89 o 
 -11   5  10       27.94        5.44      8.82 o 
  -9   5  10       87.77      124.27     18.22 o 
  -7   5  10      157.93      156.25     20.05 o 
  -5   5  10       47.91       47.06     11.66 o 
  -3   5  10      137.62      155.20     19.43 o 
  -1   5  10       85.21       91.75     15.58 o 
   1   5  10       57.16       46.09     12.12 o 
   3   5  10        6.06        6.68      8.90 o 
   5   5  10       23.56       39.36     11.15 o 
   7   5  10        1.65        7.77      8.35 o 
   9   5  10        0.77       11.89     10.03 o 
  -8   6  10       78.00       90.54     17.33 o 
  -6   6  10       42.33       30.97     12.40 o 
  -4   6  10       10.05       12.98     10.34 o 
  -2   6  10       33.61       42.71     12.78 o 
   0   6  10       35.37       43.06     13.10 o 
   2   6  10        7.43       16.40     10.69 o 
   4   6  10        3.81       -0.35      8.59 o 
 -11  -5  11       53.99       70.19     11.19 o 
  -9  -5  11        1.74        7.98      6.32 o 
  -7  -5  11       83.83       82.49     15.91 o 
  -5  -5  11       89.79      112.71     16.81 o 
  -3  -5  11        1.02        5.73      5.75 o 
  -1  -5  11        3.12        2.49      8.67 o 
   1  -5  11       47.67       44.22     12.01 o 
   3  -5  11        9.40       16.20      9.21 o 
   5  -5  11       12.84       14.07      9.40 o 
   7  -5  11       29.04       27.86     11.39 o 
 -14  -4  11       76.02       85.10     17.53 o 
 -12  -4  11        5.80       30.97     11.62 o 
 -10  -4  11       17.65       27.32     10.06 o 
  -8  -4  11       18.13       13.14      6.49 o 
  -6  -4  11       88.45       82.08     18.73 o 
  -4  -4  11      518.42      483.97     22.05 o 
  -2  -4  11       98.73      109.70     16.75 o 
   0  -4  11       31.21       29.65     10.53 o 
   2  -4  11      120.56      125.55     17.02 o 
   4  -4  11       36.80       57.90     12.43 o 
   6  -4  11       39.07       44.61     11.81 o 
   8  -4  11       37.61       41.73     12.09 o 
  10  -4  11       15.82       21.92     10.18 o 
 -17  -3  11       15.33       12.32     10.38 o 
 -15  -3  11      103.54      118.83     17.41 o 
 -13  -3  11       69.44       77.87     14.92 o 
 -11  -3  11      167.82      152.48     18.38 o 
  -9  -3  11       70.76       77.95     13.76 o 
  -7  -3  11       51.61       43.79     11.66 o 
  -5  -3  11       55.44       75.81     12.90 o 
  -3  -3  11       20.01       29.53      9.52 o 
  -1  -3  11       45.13       42.98      9.99 o 
   1  -3  11      242.77      240.89     19.74 o 
   3  -3  11      324.61      316.78     23.47 o 
   5  -3  11      154.35      129.32     16.36 o 
   7  -3  11       98.10      111.64     15.04 o 
   9  -3  11       52.70       71.70     12.94 o 
  11  -3  11       51.33       69.13     13.13 o 
  13  -3  11       30.05       39.21     11.89 o 
 -18  -2  11       97.84      138.30     18.15 o 
 -16  -2  11       18.67       12.71      8.51 o 
 -14  -2  11      946.72      974.36     49.86 o 
 -12  -2  11      550.64      583.63     34.12 o 
 -10  -2  11      336.11      343.75     24.83 o 
  -8  -2  11      303.54      271.74     21.02 o 
  -6  -2  11      159.74      144.56     15.93 o 
  -4  -2  11      496.01      430.99     27.71 o 
  -2  -2  11      424.14      488.65     29.11 o 
   0  -2  11       70.31       73.06     11.89 o 
   2  -2  11      185.94      184.98     11.03 o 
   4  -2  11       98.51      107.61      9.28 o 
   6  -2  11       77.70       93.98      8.85 o 
   8  -2  11      105.94      111.67     10.04 o 
  10  -2  11        2.33        5.44      7.03 o 
  12  -2  11       42.90       71.73     13.45 o 
  14  -2  11       93.73       99.67     15.50 o 
 -19  -1  11       70.31      106.24     16.05 o 
 -17  -1  11       47.10       49.20     11.19 o 
 -15  -1  11      200.77      209.84     13.63 o 
 -13  -1  11      476.17      466.59     20.04 o 
 -11  -1  11      869.04      956.53     32.66 o 
  -9  -1  11      153.86      137.76     10.71 o 
  -7  -1  11      252.35      242.01     20.05 o 
  -5  -1  11      310.02      310.63     14.78 o 
  -3  -1  11      256.05      253.45     12.95 o 
  -1  -1  11      366.97      382.73     16.48 o 
   1  -1  11       99.07      112.10     10.47 o 
   3  -1  11      208.65      187.47     11.19 o 
   5  -1  11      361.03      350.34     16.01 o 
   7  -1  11      352.39      369.78     33.92 o 
   9  -1  11      117.46      135.04     11.23 o 
  11  -1  11       27.47       45.46      7.49 o 
  13  -1  11       36.52       58.56     11.89 o 
  15  -1  11       14.20       29.88     10.61 o 
 -20   0  11       89.56      112.19     17.45 o 
 -18   0  11       15.42       11.42      8.16 o 
 -16   0  11      156.39      185.79     19.31 o 
 -14   0  11      298.65      257.17     20.44 o 
 -12   0  11      529.26      531.83     31.98 o 
 -10   0  11        5.98       15.78      7.50 o 
  -8   0  11        5.55        2.10      5.63 o 
  -6   0  11      109.92      120.74      9.27 o 
  -4   0  11        3.45        8.43      4.12 o 
  -2   0  11      456.30      531.29     20.46 o 
   0   0  11      110.41      142.35      9.79 o 
   2   0  11      454.96      435.87     17.85 o 
   4   0  11       36.64       41.31      6.18 o 
   6   0  11     1363.85     1407.25     62.25 o 
   8   0  11       20.81       23.91      5.62 o 
  10   0  11       42.94       64.92      7.95 o 
  12   0  11      117.70      117.94     19.68 o 
  14   0  11        0.90        2.95      7.97 o 
  16   0  11        2.31        6.51      7.01 o 
 -19   1  11       71.47      101.58     16.36 o 
 -17   1  11       46.83       32.76     10.10 o 
 -15   1  11      207.44      165.58     19.55 o 
 -13   1  11      461.16      419.52     28.87 o 
 -11   1  11      884.08      843.48     46.59 o 
  -9   1  11      151.59      169.50     17.91 o 
  -7   1  11      236.72      238.71     19.59 o 
  -5   1  11      321.21      298.44     22.15 o 
  -3   1  11      262.93      242.71     19.39 o 
  -1   1  11      363.34      373.98     24.87 o 
   1   1  11      103.00      101.75     11.04 o 
   3   1  11      212.09      211.93     11.29 o 
   5   1  11      362.49      362.49     16.08 o 
   7   1  11      343.98      317.76     15.62 o 
   9   1  11      113.65      103.33      9.51 o 
  11   1  11       29.14       37.22     11.23 o 
  13   1  11       36.96       45.84      6.73 o 
  15   1  11       15.03       21.99      7.52 o 
 -18   2  11       95.94      113.24     17.91 o 
 -16   2  11       18.38        2.68      7.42 o 
 -14   2  11      949.47      933.94     50.48 o 
 -12   2  11      539.38      537.00     34.20 o 
 -10   2  11      348.87      355.99     25.57 o 
  -8   2  11      307.24      266.73     21.88 o 
  -6   2  11      166.31      140.83     17.25 o 
  -4   2  11      484.48      454.69     29.07 o 
  -2   2  11      417.04      470.74     30.23 o 
   0   2  11       65.71       58.17     11.15 o 
   2   2  11      185.12      174.44     18.34 o 
   4   2  11      100.88      103.09     14.73 o 
   6   2  11       71.58       76.01     12.78 o 
   8   2  11      106.30      102.32     14.61 o 
  10   2  11        2.18        2.56      6.84 o 
  12   2  11       42.60       66.28     24.97 o 
  14   2  11       94.05       80.82     12.75 o 
 -17   3  11       15.38       20.40      9.95 o 
 -15   3  11      104.38       98.97     16.63 o 
 -13   3  11       65.35       94.74     15.85 o 
 -11   3  11      163.87      162.47     19.90 o 
  -9   3  11       71.89       53.39     12.09 o 
  -7   3  11       51.19       57.12     12.40 o 
  -5   3  11       56.36       57.12     12.28 o 
  -3   3  11       18.97       22.50      9.13 o 
  -1   3  11       47.75       65.21     12.82 o 
   1   3  11      243.28      191.85     20.28 o 
   3   3  11      321.21      347.67     25.06 o 
   5   3  11      159.64      139.74     17.64 o 
   7   3  11       96.41       65.24     13.02 o 
   9   3  11       52.60       45.70     11.42 o 
  11   3  11       53.18       47.76     12.09 o 
  13   3  11       30.17       12.16     10.53 o 
 -14   4  11       76.82       99.25     17.45 o 
 -12   4  11        5.64       20.25      9.79 o 
 -10   4  11       17.45       29.30     10.41 o 
  -8   4  11       17.50       21.57      9.71 o 
  -6   4  11       92.11       88.99     15.35 o 
  -4   4  11      517.82      526.54     33.61 o 
  -2   4  11       94.59       97.15     15.97 o 
   0   4  11       31.20       36.53     10.92 o 
   2   4  11      119.04      109.35     16.20 o 
   4   4  11       34.67       23.63     10.06 o 
   6   4  11       40.01       35.05     11.23 o 
   8   4  11       36.79       39.33     11.77 o 
  10   4  11       16.92       20.87     11.07 o 
 -11   5  11       55.62       43.17     12.86 o 
  -9   5  11        1.60        4.35      9.37 o 
  -7   5  11       81.37       96.60     17.29 o 
  -5   5  11       95.04      101.42     17.21 o 
  -3   5  11        1.03        6.96      8.82 o 
  -1   5  11        2.48        6.22      8.32 o 
   1   5  11       47.20       15.54     10.10 o 
   3   5  11        9.08        8.82      9.48 o 
   5   5  11       11.99        6.80      8.98 o 
   7   5  11       28.90       26.04     11.11 o 
  -7  -5  12       28.93       38.85      8.98 o 
  -5  -5  12      132.10      137.72     20.17 o 
  -3  -5  12       10.29        3.42      9.48 o 
  -1  -5  12       26.67       32.76     12.78 o 
   1  -5  12       24.44       34.16     12.43 o 
   3  -5  12       26.98       30.85     12.63 o 
 -12  -4  12       39.03       55.34     14.84 o 
 -10  -4  12       74.64       84.48     16.44 o 
  -8  -4  12       22.94       20.67     10.45 o 
  -6  -4  12      238.52      266.88     24.40 o 
  -4  -4  12       16.80       22.23     10.41 o 
  -2  -4  12       20.59       25.03     10.69 o 
   0  -4  12      100.39      114.05     17.02 o 
   2  -4  12        2.73       22.03      8.78 o 
   4  -4  12       18.81       32.60     11.19 o 
   6  -4  12      162.91      194.33     21.53 o 
   8  -4  12        4.00        0.97      9.17 o 
 -15  -3  12       46.79       28.72     12.09 o 
 -13  -3  12       87.80      133.17     18.54 o 
 -11  -3  12       20.82       24.68     10.03 o 
  -9  -3  12      100.63      114.36     16.48 o 
  -7  -3  12       45.22       72.78     13.91 o 
  -5  -3  12      218.86      208.71     20.67 o 
  -3  -3  12       56.76       54.25     12.01 o 
  -1  -3  12        3.02       11.81      8.35 o 
   1  -3  12       24.14       41.73     10.73 o 
   3  -3  12       15.63       12.78      7.97 o 
   5  -3  12      427.64      456.52     30.08 o 
   7  -3  12       52.11       48.19     11.81 o 
   9  -3  12       44.97       47.64     11.74 o 
  11  -3  12       81.74       62.10     14.11 o 
 -16  -2  12      200.66      212.68     21.57 o 
 -14  -2  12       57.29       66.53     13.06 o 
 -12  -2  12       29.05       49.00     11.50 o 
 -10  -2  12      646.59      654.12     37.46 o 
  -8  -2  12       39.88       37.03     10.06 o 
  -6  -2  12       10.82       -1.24      6.45 o 
  -4  -2  12      250.73      266.57     21.02 o 
  -2  -2  12      135.23      154.35     16.86 o 
   0  -2  12       52.60       36.92      9.09 o 
   2  -2  12       25.09       29.34      9.02 o 
   4  -2  12       13.85       21.57      8.28 o 
   6  -2  12      202.36      209.22     19.35 o 
   8  -2  12      100.26      132.63     15.78 o 
  10  -2  12       95.59      109.89     15.39 o 
  12  -2  12       45.48       48.88     12.86 o 
 -17  -1  12       34.74       48.54     11.54 o 
 -15  -1  12       73.25       63.26     12.59 o 
 -13  -1  12       41.55       49.74     11.31 o 
 -11  -1  12      494.20      558.00     22.89 o 
  -9  -1  12       54.15       97.95      9.74 o 
  -7  -1  12       89.00       85.63     10.96 o 
  -5  -1  12      406.17      403.83     18.21 o 
  -3  -1  12        9.73        7.40      4.42 o 
  -1  -1  12      399.78      441.13     18.72 o 
   1  -1  12      311.82      289.45     14.31 o 
   3  -1  12       91.88      109.99      9.42 o 
   5  -1  12       45.66       67.92      7.72 o 
   7  -1  12       68.21       81.16      8.94 o 
   9  -1  12       37.57       36.67      7.00 o 
  11  -1  12       41.54       52.10      8.39 o 
  13  -1  12       23.23       46.79     12.32 o 
 -18   0  12       34.81       51.33     12.36 o 
 -16   0  12       43.42       71.85     12.86 o 
 -14   0  12        4.02        4.47      7.62 o 
 -12   0  12        1.10        1.98      6.14 o 
 -10   0  12      123.61      141.84     16.90 o 
  -8   0  12      421.51      407.83     27.28 o 
  -6   0  12      185.38      211.55     18.42 o 
  -4   0  12      146.58      132.74     15.78 o 
  -2   0  12      565.15      560.94     21.86 o 
   0   0  12      847.15      827.65     29.19 o 
   2   0  12       54.63       69.23     12.24 o 
   4   0  12        7.79        4.45      4.17 o 
   6   0  12      627.07      664.10     25.33 o 
   8   0  12        4.30        7.39      4.62 o 
  10   0  12      214.91      232.11     22.73 o 
  12   0  12       27.51       29.18      7.34 o 
  14   0  12       30.62       42.28     11.77 o 
 -17   1  12       35.67       36.61     11.31 o 
 -15   1  12       76.27       82.19     14.73 o 
 -13   1  12       43.09       51.53     11.27 o 
 -11   1  12      491.32      510.88     33.30 o 
  -9   1  12       58.73       85.57     14.22 o 
  -7   1  12       86.80       77.91     13.68 o 
  -5   1  12      411.35      423.37     27.67 o 
  -3   1  12        8.59        2.49      7.07 o 
  -1   1  12      411.35      449.80     28.68 o 
   1   1  12      304.37      270.58     21.72 o 
   3   1  12       90.44      102.08     14.42 o 
   5   1  12       48.31       49.93     10.73 o 
   7   1  12       68.74       61.34     12.78 o 
   9   1  12       36.24       43.17      8.45 o 
  11   1  12       42.31       67.51     20.30 o 
  13   1  12       24.41       53.86      9.02 o 
 -16   2  12      200.74      187.26     21.72 o 
 -14   2  12       58.28       59.26     12.71 o 
 -12   2  12       33.34       35.48     10.30 o 
 -10   2  12      636.63      641.53     38.63 o 
  -8   2  12       40.76       31.20     10.03 o 
  -6   2  12       10.96       10.65      6.68 o 
  -4   2  12      251.20      243.14     20.98 o 
  -2   2  12      131.81      163.67     18.89 o 
   0   2  12       53.41       43.29     10.65 o 
   2   2  12       24.36       36.18      9.95 o 
   4   2  12       12.85        7.07      6.41 o 
   8   2  12      100.58       94.74     15.04 o 
  10   2  12       96.81      125.05     17.72 o 
  12   2  12       46.11       35.01     10.76 o 
 -15   3  12       45.02       45.93     12.09 o 
 -13   3  12       89.22      140.63     19.39 o 
 -11   3  12       20.56       35.91     10.34 o 
  -9   3  12       99.55      122.10     18.03 o 
  -7   3  12       47.02       66.72     13.37 o 
  -5   3  12      224.38      199.19     21.68 o 
  -3   3  12       58.91       64.51     13.29 o 
  -1   3  12        2.92       11.81      8.32 o 
   1   3  12       21.95       24.01     10.22 o 
   3   3  12       15.81        3.92      7.93 o 
   5   3  12      423.24      409.30     29.61 o 
   7   3  12       53.90       50.52     12.20 o 
   9   3  12       45.88       30.74     11.77 o 
  11   3  12       79.91       73.87     14.88 o 
 -12   4  12       40.92       52.58     14.14 o 
 -10   4  12       73.87       90.08     16.63 o 
  -8   4  12       23.48       14.03      9.52 o 
  -6   4  12      235.06      211.51     23.74 o 
  -4   4  12       18.23       22.31     10.69 o 
  -2   4  12       21.13       19.74     10.10 o 
   0   4  12      100.33      109.35     17.68 o 
   2   4  12        2.84        3.42      7.73 o 
   4   4  12       20.46       20.25     10.14 o 
   6   4  12      162.70      116.42     18.46 o 
   8   4  12        3.91       -0.35      8.90 o 
  -7   5  12       28.78       16.94     11.89 o 
  -5   5  12      133.31      167.87     22.77 o 
  -3   5  12       11.56       14.46     10.41 o 
  -1   5  12       26.34       26.27     11.58 o 
   1   5  12       24.36       20.44     11.00 o 
   3   5  12       27.05       20.87     11.50 o 
 -10  -4  13       72.60       88.05     17.45 o 
  -8  -4  13       27.38       12.05     11.00 o 
  -6  -4  13       83.73       98.16     17.72 o 
  -4  -4  13       64.79       98.90     17.25 o 
  -2  -4  13        2.24      -10.96      7.31 o 
   0  -4  13       40.99       69.21     15.16 o 
   2  -4  13       76.62       87.01     16.83 o 
   4  -4  13      146.11      160.10     20.63 o 
 -13  -3  13       62.52       39.44     12.75 o 
 -11  -3  13       42.20       51.64     13.17 o 
  -9  -3  13        4.24       11.81      8.35 o 
  -7  -3  13        4.50       11.00      8.47 o 
  -5  -3  13      158.42      235.14     22.73 o 
  -3  -3  13       95.32      117.35     17.06 o 
  -1  -3  13       37.37       27.63      9.83 o 
   1  -3  13      172.52      182.64     19.97 o 
   3  -3  13       14.39       25.38     10.38 o 
   5  -3  13       34.61       42.08     12.16 o 
   7  -3  13       88.24      108.30     17.10 o 
 -14  -2  13      206.07      218.82     22.07 o 
 -12  -2  13       46.48       62.60     13.13 o 
 -10  -2  13       74.41       84.56     14.18 o 
  -8  -2  13       57.36       59.61     12.59 o 
  -6  -2  13      134.84      152.76     17.37 o 
  -4  -2  13       21.39       31.40      9.99 o 
  -2  -2  13      213.95      195.97     19.35 o 
   0  -2  13       16.01       20.52      8.94 o 
   2  -2  13       27.45       39.33      9.95 o 
   4  -2  13       51.76       84.17     14.18 o 
   6  -2  13      241.15      333.49     23.67 o 
   8  -2  13       35.62       46.79     11.42 o 
  10  -2  13       21.73       18.61     10.45 o 
 -13  -1  13       91.65      106.94     15.27 o 
 -11  -1  13       39.51       34.35     10.14 o 
  -9  -1  13       13.33       12.94      8.32 o 
  -7  -1  13       99.75      107.69     10.28 o 
  -5  -1  13      152.70      193.35     13.15 o 
  -3  -1  13       57.86       75.02      8.57 o 
  -1  -1  13      190.11      207.06     13.04 o 
   1  -1  13        8.19        4.55      4.78 o 
   3  -1  13       17.04       20.74      5.75 o 
   5  -1  13       24.32       43.27      7.06 o 
   7  -1  13       22.26       27.10      6.57 o 
   9  -1  13       62.99       85.63      9.97 o 
  11  -1  13       69.09       79.98     10.11 o 
 -16   0  13       45.04       34.51     10.92 o 
 -14   0  13       12.30        3.58      7.46 o 
 -12   0  13       33.60       50.48     11.62 o 
 -10   0  13        5.64        7.62      7.19 o 
  -8   0  13       31.24       49.20     11.42 o 
  -6   0  13      464.25      500.04     31.24 o 
  -4   0  13      133.44      151.90     17.88 o 
  -2   0  13      156.48      156.87     17.84 o 
   0   0  13       52.05       68.00     12.94 o 
   2   0  13      474.32      437.96     19.11 o 
   4   0  13       31.64       23.81      5.76 o 
   6   0  13      142.35      177.77     12.62 o 
   8   0  13        2.06       -0.16      5.10 o 
  10   0  13       82.14      106.74     18.21 o 
  12   0  13       23.88       13.58      7.06 o 
 -15   1  13       93.77       93.61     15.58 o 
 -13   1  13       93.42      118.99     17.56 o 
 -11   1  13       39.93       60.08     12.28 o 
  -9   1  13       13.87        3.92      7.15 o 
  -7   1  13      103.45       96.06     15.16 o 
  -5   1  13      149.49      217.46     21.61 o 
  -3   1  13       61.09       89.45     15.04 o 
  -1   1  13      194.45      203.82     20.63 o 
   1   1  13        7.49       -5.67      6.18 o 
   3   1  13       16.92       17.21      8.04 o 
   5   1  13       23.63       25.38      8.70 o 
   7   1  13       23.94       18.69      8.55 o 
   9   1  13       61.81       58.68     12.51 o 
  11   1  13       71.01       88.96     10.12 o 
 -14   2  13      212.31      214.70     23.28 o 
 -12   2  13       44.30       45.00     12.05 o 
 -10   2  13       71.82       64.31     13.76 o 
  -8   2  13       58.30       81.37     14.65 o 
  -6   2  13      132.89      108.73     16.71 o 
  -4   2  13       21.71       23.28     10.10 o 
  -2   2  13      213.72      216.83     22.15 o 
   0   2  13       17.67       13.48      8.43 o 
   2   2  13       27.35       21.10      8.55 o 
   4   2  13       52.68       61.55     12.32 o 
   6   2  13      239.60      208.87     22.97 o 
   8   2  13       35.42       48.07     12.51 o 
  10   2  13       21.64       23.47     10.34 o 
 -13   3  13       62.21       65.28     14.77 o 
 -11   3  13       45.16       44.88     12.82 o 
  -9   3  13        4.33        0.35      6.61 o 
  -7   3  13        5.01       11.39      8.32 o 
  -5   3  13      157.45      202.81     22.97 o 
  -3   3  13       96.11       84.32     15.50 o 
  -1   3  13       36.11       26.74     10.34 o 
   1   3  13      176.79      151.86     20.32 o 
   3   3  13       13.18       17.64      9.29 o 
   5   3  13       34.10       42.40     11.66 o 
   7   3  13       90.03       81.60     15.39 o 
 -10   4  13       72.62       57.55     14.26 o 
  -8   4  13       26.92       47.41     12.86 o 
  -6   4  13       79.47       94.00     17.29 o 
  -4   4  13       66.70       83.70     16.71 o 
  -2   4  13        2.34        0.35      7.85 o 
   0   4  13       40.40       46.01     12.94 o 
   2   4  13       80.44       80.75     16.32 o 
   4   4  13      145.14      152.83     21.57 o 
  -9  -3  14      124.89      148.68     19.24 o 
  -7  -3  14       11.23        9.87      9.68 o 
  -5  -3  14      102.16      130.18     18.15 o 
  -3  -3  14       67.35       73.21     14.84 o 
  -1  -3  14       19.65       13.80      9.33 o 
   1  -3  14       76.59      107.10     17.06 o 
   3  -3  14       37.67       40.92     13.02 o 
 -10  -2  14        7.84       19.08      9.91 o 
  -8  -2  14        3.91       -2.33      7.93 o 
  -6  -2  14        3.58       -5.44      6.88 o 
  -4  -2  14        2.60        2.29      7.38 o 
  -2  -2  14       48.94       51.61     12.12 o 
   0  -2  14      138.11      169.50     18.89 o 
   2  -2  14      115.24      142.11     17.72 o 
   4  -2  14       17.06       34.12     10.84 o 
   6  -2  14       12.66       21.53     10.03 o 
  -5  -1  14       43.35       65.40     12.32 o 
  -3  -1  14      125.99      138.63     13.21 o 
  -1  -1  14      456.80      459.94     20.25 o 
   1  -1  14       12.23       18.28      6.33 o 
   3  -1  14       58.68       66.62      8.57 o 
   5  -1  14       33.30       41.59      7.67 o 
   7  -1  14      162.27      185.45     13.82 o 
 -14   0  14      101.37      171.14     20.13 o 
 -12   0  14       11.59       33.92     11.31 o 
 -10   0  14       77.83       51.57     12.67 o 
  -8   0  14       25.06       28.79      9.44 o 
  -6   0  14       57.37       56.77     12.63 o 
  -4   0  14      128.10      132.67     17.33 o 
  -2   0  14      123.49      125.09     17.14 o 
   0   0  14      196.30      184.11     19.59 o 
   2   0  14      162.13      129.25     16.71 o 
   4   0  14       65.71       79.20     13.37 o 
   6   0  14        0.03        0.73      5.63 o 
   8   0  14       17.36       24.64     12.22 o 
 -13   1  14        5.28        9.87      8.98 o 
 -11   1  14        7.47       28.64     10.38 o 
  -9   1  14      116.69      139.89     19.04 o 
  -7   1  14       13.20       29.11      9.99 o 
  -5   1  14       41.83       63.07     13.52 o 
  -3   1  14      123.19      135.93     18.30 o 
  -1   1  14      459.22      431.41     30.50 o 
   1   1  14        9.98       18.03      9.37 o 
   3   1  14       60.73       51.99     12.16 o 
   5   1  14       32.45       40.18     10.92 o 
   7   1  14      162.52      171.91     21.26 o 
 -12   2  14       53.40       71.62     15.00 o 
 -10   2  14        7.97        6.80      8.70 o 
  -8   2  14        4.38        6.68      8.82 o 
  -6   2  14        3.78        4.94      7.38 o 
  -4   2  14        2.17        2.68      8.28 o 
  -2   2  14       50.10       29.65     10.69 o 
   0   2  14      138.80      166.20     20.79 o 
   2   2  14      115.45      136.94     19.24 o 
   4   2  14       16.74       -4.59      7.38 o 
   6   2  14       13.69        3.54      8.55 o 
  -9   3  14      122.95      147.74     20.71 o 
  -7   3  14       11.23        6.76      8.35 o 
  -5   3  14      101.09      129.48     20.40 o 
  -3   3  14       64.71       38.12     11.35 o 
  -1   3  14       19.83       15.35      9.05 o 
   1   3  14       75.40       89.18     15.97 o 
   3   3  14       40.37       25.18     10.38 o 
  -6  -2  15        1.17        1.44      9.52 o 
  -4  -2  15       80.53       84.09     14.96 o 
  -2  -2  15       72.58      126.41     17.33 o 
   0  -2  15       22.48       47.95     12.51 o 
   2  -2  15       43.98       71.85     14.14 o 
   3  -1  15      173.02      195.77     19.27 o 
 -10   0  15        0.05       -0.89      8.51 o 
  -8   0  15      145.91      155.32     20.01 o 
  -6   0  15       51.33       78.42     14.88 o 
  -4   0  15      168.86      183.77     21.02 o 
  -2   0  15       15.97       14.81      9.25 o 
   0   0  15       25.59       20.25     10.06 o 
   2   0  15       31.50       52.58     12.94 o 
   4   0  15       15.33       39.87     11.04 o 
  -9   1  15       76.59       96.29     15.97 o 
  -7   1  15        4.28        0.85      9.09 o 
  -5   1  15        2.38        7.50      8.08 o 
  -3   1  15       16.95       24.48     10.84 o 
  -1   1  15      236.72      236.61     24.33 o 
   1   1  15      117.56      154.54     20.25 o 
   3   1  15      173.95      151.86     20.40 o 
  -8   2  15      103.79      106.20     18.50 o 
  -6   2  15        1.09        1.71      9.05 o 
  -4   2  15       81.31       74.10     15.50 o 
  -2   2  15       69.20       51.14     13.45 o 
   0   2  15       21.78       30.43     11.39 o 
   2   2  15       43.27       37.81     11.89 o 
                                                 
